# Supplementary material for: Transcriptomic and metabolomic characterization of antibacterial activity of Melastoma dodecandrum
Source: Front Plant Sci. 2023 Sep 13;14:1205725. doi: 10.3389/fpls.2023.1205725 (PMC10525717; doi:10.3389/fpls.2023.1205725)
Supplement: Supplementary file 4 [file Table_1.xlsx]

## Sheet: Legend
Supplemental Tables
Table S1. OD600 values of Pseudomonas treated with the Melastoma extracts, control and DMSO. The columns represent different organs, while rows represent timepoints.
Table S2. OD600 values of Staphylococcus treated with the Melastoma extracts, control and DMSO. The columns represent different organs, while rows represent timepoints.
Table S3. AUC values at different concentrations of plant extracts (columns) and incubation times (rows).
Table S4. AUC values at different concentrations of DMSO (columns) and incubation times (rows).
Table S5. Summary of AUC values over different concentrations of DMSO and plant extracts.
Table S6. Time kill assay result over different concentrations of plant extracts and DMSO (columns) and hours of treatment (rows).
Table S7. Live/dead assay results.
Table S8. AUC values for different antibiotics (columns) and antibiotic concentrations (rows).
Table S9. Sequencing and read mapping statistics for PAO1.
Table S10. Pseudomonas TPM expression matrix. Rows represent genes, columns indicate samples.
Table S11. Differential gene expression analysis result of Pseudomonas treated with the four antibiotics and plant extract.
Table S12. Summary of the predicted enzymes and pathways based on annotated protein-coding genes
Table S13. Putative pathways predicted by SAVI and PathwayTools, and their genes.
Table S14. Average expression of biosynthetic pathways across Melastoma organs. Rows represent pathways, columns indicate organs, cells contain the average expression values in the organs.

## Sheet: Table S1. Fig1GH-Organs-PA.RAW-
Time (min)	R	R	R	R	R	R	AR	AR	AR	AR	AR	AR	P	P	P	P	P	P	LB	LB	LB	LB	LB	LB	S	S	S	S	S	S	VB	VB	VB	VB	VB	VB	FL	FL	FL	FL	FL	FL	FR	FR	FR	FR	FR	FR	YFR
0	-0.0022	0	0.0004	0.0011	0.1505	0.5808	-0.0004	-0.0001	0.0023	-0.003	0.0036	0.003	-0.0012	0.003	0.0023	0.0009	0.0019	-0.004	0.0024	0.0037	0.0046	0.0028	0.067	0.5465	0.0005	0.0031	0.001	0.0128	0.0089	-0.0043	0.0013	0.0037	-0.0009	0.0036	0.0041	0.0027	-0.0018	-0.0014	-0.0001	0.0067	0.5343*	0.0028	-0.0016	0.0036	0.0007	-0.0013	0.001	0.0007	0.0029
10	-0.0024	-0.0014	-0.0004	0.0006	-0.0572	0.2859	-0.001	-0.001	0.0019	-0.0057	0.0002	0.0005	-0.0008	0.0023	0.0019	0.0005	0.0021	-0.0054	0.0012	0.0037	0.0053	0.0017	0.0795	0.5174	0.0003	0.0021	0.0002	0.0047	0.0069	-0.0071	0.0003	0.0024	-0.0006	0.0023	0.0025	0.0013	-0.001	-0.0016	-0.0002	0.0036	0.386*	0.0018	-0.0014	0.0049	0.0009	-0.0019	-0.0006	-0.0006	0.002
20	-0.0014	-0.0013	-0.0004	0.0009	-0.1398	0.1081	-0.0007	-0.0011	0.0019	-0.0034	-0.0013	0.0001	-0.0003	0.0012	0.0013	0.0005	0.0015	-0.0078	0.0009	0.0028	0.004	0.0016	0.0517	0.4791	0.0002	0.0026	0.0004	-0.0007	0.0067	-0.0076	-0.0001	0.0008	-0.0004	0.0004	0.0014	0.001	-0.0015	-0.0018	-0.0005	0.0017	0.3273*	0.0013	-0.0017	0.004	0.0006	-0.0016	-0.0007	-0.0004	0.002
30	-0.0014	-0.0016	-0.0007	0.001	-0.236	0.0176	-0.0005	-0.0008	0.0021	-0.0033	-0.0018	0.0002	0	0.0011	0.0008	0.0006	0.0017	-0.0068	0.0014	0.0027	0.0047	0.0021	0.0131	0.5034	-0.0001	-0.0004	0.0008	-0.0002	0.0059	-0.0059	-0.0003	0.0004	-0.0009	0.0009	0.0022	0.0012	-0.0004	-0.0013	-0.0006	0.0009	0.1977*	0.0012	-0.0017	0.004	0.0013	-0.0014	-0.0003	0	0.0021
39.9983	-0.0015	-0.0021	-0.001	0.001	-0.1656	-0.006	-0.0008	-0.0005	0.0023	-0.0037	-0.0017	0.0001	0.0002	0.0011	0.001	0.0005	0.002	-0.006	0.0014	0.003	0.0061	0.0023	0.0238	0.4098	-0.0015	-0.0005	0.0011	0.0015	0.0064	-0.0067	-0.0004	0.0005	-0.0012	0.0004	0.0025	0.0014	0.0001	-0.001	0	0.0035	0.0932	0.0026	-0.0017	0.0038	0.0011	-0.0018	0.0002	0.0005	0.002
49.9983	-0.0029	-0.0021	-0.0009	0.0012	-0.0584	-0.0088	-0.001	-0.0002	0.0028	-0.0046	-0.0009	0.0007	0.0005	0.0005	0.0011	0.001	0.0021	-0.0064	0.0015	0.003	0.0067	0.0019	0.0024	0.2672	-0.0017	0	0.0011	0.0001	0.0067	-0.0069	0.0001	0.0003	-0.0007	0	0.0027	0.0016	0.0002	-0.0008	0.001	0.0025	0.0237	0.0028	-0.0018	0.0035	0.0012	-0.0011	0.0003	0.0009	0.0024
59.9983	-0.003	-0.0012	-0.001	0.001	-0.0091	-0.0085	-0.0008	0	0.0027	-0.0038	0.0001	0.0023	0.0002	0.0007	0.0013	0.001	0.0027	-0.0051	0.0007	0.0028	0.0061	0.003	0.0193	0.1373	0	0.0023	0.0008	-0.0005	0.0066	-0.007	0.0005	0.001	-0.0002	0.0008	0.003	0.0018	-0.0004	-0.0006	0.0016	0.0033	0.0083	0.0035	-0.0014	0.0033	0.0017	-0.0002	0.0004	0.0015	0.0025
69.9983	-0.003	-0.0017	-0.0007	0.0006	-0.0063	-0.0068	-0.0003	0	0.0025	-0.0045	0.0009	0.0043	0.0002	0.0001	0.0015	0.0011	0.0026	-0.0034	0.0016	0.0027	0.0037	0.0014	-0.0019	0.0408	0.0048	0.0032	0.0008	0.0013	0.0065	-0.0055	0	0.0012	-0.0002	0.0006	0.0032	0.0018	0	-0.0006	0.0012	0.0025	0.0036	0.0042	-0.001	0.0027	0.0018	-0.0002	0.0005	0.0024	0.0034
79.9983	-0.0023	-0.002	-0.0008	0.0004	-0.0036	-0.0066	0.0007	-0.0002	0.0029	-0.0037	0.002	0.0043	0.0001	0.0005	0.0019	0.0009	0.0036	-0.0031	0.001	0.0028	0.0042	0.0007	0.0011	0.0137	0.0063	0.0032	-0.0002	0.0016	0.0063	-0.006	0.001	0.0018	0.0014	0.0006	0.0031	0.0023	0	-0.001	0.0002	0.0028	0.0029	0.0051	-0.0011	0.0037	0.0012	-0.0012	0.0009	0.0029	0.0043
89.9983	-0.0028	-0.002	0.0009	0.0003	-0.0051	-0.0072	0.0009	-0.0006	0.0044	-0.0037	-0.0007	0.003	0.0006	0.0006	0.0023	0.0016	0.0055	-0.0036	0.0007	0.001	0.0051	0.0006	-0.0005	0.0036	0.0072	0.0039	0.0022	0.0015	0.0067	-0.0054	0.0014	0.0035	0.0022	0.0018	0.0036	0.0024	0.0009	0.0002	0.0013	0.0035	0.0032	0.0057	0.0014	0.0042	0.0013	-0.0005	0.0023	0.0033	0.0048
99.9967	-0.0018	-0.0016	0.0012	0.0012	-0.0056	-0.0065	0.0012	0.0001	0.0055	-0.0015	0.0021	0.0042	0.0004	0.001	0.0031	0.0019	0.0053	-0.0028	0.0008	0.002	0.0065	0.0005	0.0019	0.0038	0.0054	0.0011	0.0019	0.0032	0.0077	-0.0054	0.0012	0.0031	0.0017	-0.0047	0.0046	0.0043	0.0016	0.0008	0.0004	0.005	0.0014	0.0064	0.005	0.0032	0.0019	0	0.0048	0.0042	0.006
109.998	-0.0024	-0.001	0.0008	0.0014	-0.0053	-0.0063	0.001	0.0006	0.0051	-0.0007	0.0033	0.0054	0.0007	0.0012	0.0035	0.0023	0.006	-0.0028	0.0011	0.0024	0.0057	0.0002	0.0022	0.0081	0.0047	0.001	0.0021	0.005	0.0096	-0.0037	0.0012	0.003	0.0027	-0.0036	0.0067	0.0055	0.0008	0.0011	0.0018	0.0015	0.0024	0.0083	0.0038	-0.0008	0.0016	0	0.0067	0.0054	0.0061
119.997	-0.002	-0.0007	0.0014	0.0023	-0.0025	-0.0069	0.0016	0.0013	0.0048	0.0021	0.0034	0.0058	0.0009	0.0019	0.004	0.003	0.0072	-0.0009	0.0014	0.0035	0.0062	0.0004	0.0029	0.0078	0.0059	0.0008	0.0035	0.0044	0.0102	-0.0023	0.0016	0.0038	0.0031	-0.0073	0.0078	0.0067	0.0008	0.0021	0.0026	0.0041	0.0055	0.0089	0.0035	0.0006	0.0024	0.0004	0.0075	0.0078	0.007
129.997	0.0001	0	0.0023	0.0029	-0.0012	-0.0054	0.0025	0.0018	0.0049	0.0022	0.0049	0.0074	0.0019	0.0024	0.0046	0.0038	0.0087	0.0005	0.0024	0.0038	0.0057	0.0017	0.0026	0.0094	0.0076	0.0016	0.0018	0.0055	0.0122	-0.0003	0.0025	0.0047	0.0037	-0.0036	0.0096	0.0084	0.0019	0.0031	0.0035	0.0027	0.0055	0.0102	0.0028	0.0035	0.0029	0.0013	0.0092	0.0093	0.0082
139.997	-0.0008	0.0006	0.0031	0.0041	-0.0002	-0.0039	0.0029	0.0023	0.0055	0.0022	0.0058	0.0078	0.0025	0.0033	0.0054	0.0044	0.0103	0.0019	0.0029	0.0044	0.0081	0.0027	0.0035	0.0117	0.0043	0.0018	0.0031	0.0043	0.0147	0.0014	0.0029	0.0058	0.0047	-0.0058	0.0118	0.0105	0.0021	0.0036	0.0059	0.0061	0.0077	0.0113	0.0049	0.0008	0.0036	0.0015	0.011	0.0113	0.0094
149.997	0.0018	0.0014	0.0046	0.0053	0.0021	-0.0016	0.0038	0.0031	0.0062	0.0024	0.0069	0.0096	0.0034	0.004	0.0062	0.0051	0.0126	0.0047	0.005	0.0051	0.0101	0.0037	0.006	0.0143	0.0086	0.0063	0.0045	0.01	0.0167	0.004	0.0048	0.0073	0.006	-0.0062	0.0143	0.0133	0.0034	0.0049	0.0067	0.0048	0.0108	0.0145	0.0062	-0.0016	0.0043	0.0025	0.0128	0.0127	0.0108
159.995	0.003	0.0024	0.0057	0.007	0.0057	0.0008	0.0046	0.004	0.0072	0.0051	0.0107	0.0122	0.0043	0.0053	0.0072	0.0061	0.0157	0.0075	0.0055	0.0072	0.0106	0.0046	0.008	0.0144	0.0092	0.0045	0.0084	0.0074	0.0183	0.0044	0.0064	0.0088	0.0075	-0.0064	0.0163	0.0158	0.0047	0.0058	0.0065	0.0093	0.014	0.0163	0.0079	-0.0018	0.0056	0.0042	0.0135	0.013	0.0115
169.995	0.0039	0.0036	0.0077	0.0082	0.0066	0.0037	0.0061	0.0055	0.0088	0.0058	0.0139	0.016	0.0062	0.0073	0.0086	0.0078	0.02	0.0121	0.006	0.0079	0.012	0.0068	0.0044	0.0212	0.0087	0.0063	0.0085	0.0091	0.0268	0.0055	0.0082	0.0114	0.009	-0.0058	0.0146	0.018	0.007	0.0078	0.0101	0.0103	0.0131	0.0118	0.0099	0.0023	0.007	0.0058	0.0209	0.0133	0.0137
179.995	0.0057	0.0051	0.0102	0.0107	0.0307	0.0088	0.0076	0.0073	0.0106	0.0086	0.0326	0.0211	0.0082	0.009	0.0103	0.0098	0.0344	0.0201	0.0079	0.0106	0.0134	0.0087	0.0241	0.0347	0.014	0.0085	0.0084	0.0085	0.04	0.0155	0.0107	0.0132	0.0112	-0.004	0.0338	0.0261	0.0094	0.0098	0.0123	0.0126	0.0267	0.0281	0.0129	0.0016	0.0088	0.007	0.0296	0.0266	0.0168
189.995	0.0091	0.007	0.0124	0.0132	0.0354	0.0189	0.0095	0.0091	0.0129	0.0073	0.0403	0.0315	0.0103	0.0111	0.0124	0.0119	0.0411	0.0319	0.0108	0.0117	0.0154	0.0101	0.0297	0.042	0.0142	0.0108	0.0141	0.0119	0.0454	0.0179	0.0124	0.0142	0.013	0.0006	0.0404	0.0347	0.0111	0.0105	0.0143	0.017	0.0341	0.0338	0.0109	0.0119	0.0109	0.0087	0.0363	0.0306	0.0183
199.995	0.0101	0.0095	0.0143	0.0161	0.0388	0.0246	0.0116	0.0117	0.0151	0.012	0.0448	0.0371	0.0128	0.014	0.015	0.0141	0.0444	0.035	0.0133	0.0138	0.0189	0.0129	0.0343	0.0484	0.0172	0.0134	0.0136	0.0129	0.0506	0.0275	0.0143	0.0183	0.0169	0.0012	0.0448	0.0379	0.0137	0.0137	0.0177	0.0184	0.0405	0.0381	0.0142	0.01	0.0129	0.0113	0.0435	0.0364	0.0205
209.995	0.0133	0.0131	0.0131	0.0155	0.0433	0.0299	0.0138	0.0152	0.0172	0.0175	0.049	0.0422	0.0156	0.0169	0.0185	0.0177	0.0489	0.041	0.0143	0.0175	0.0202	0.0161	0.039	0.0517	0.0188	0.0127	0.0171	0.0174	0.056	0.035	0.0137	0.0182	0.0195	0.0049	0.0502	0.0437	0.0135	0.0158	0.0175	0.0179	0.0449	0.0446	0.0147	0.0144	0.0152	0.0144	0.0478	0.0439	0.0222
219.993	0.0155	0.0176	0.0264	0.028	0.047	0.0331	0.0121	0.0189	0.0208	0.0243	0.0539	0.0478	0.0254	0.0249	0.0244	0.0229	0.056	0.0455	0.0151	0.0163	0.0243	0.0194	0.0454	0.0569	0.0206	0.0162	0.0178	0.022	0.0606	0.0424	0.0214	0.0272	0.0218	0.012	0.0569	0.0501	0.0165	0.0172	0.0223	0.0231	0.0489	0.0498	0.0249	0.0087	0.0151	0.0178	0.0512	0.0457	0.0232
229.993	0.0291	0.022	0.0362	0.0358	0.054	0.0375	0.0224	0.0288	0.0329	0.0386	0.0581	0.0511	0.0338	0.0323	0.0383	0.0363	0.0598	0.0519	0.0164	0.0191	0.0349	0.0256	0.0498	0.0635	0.0263	0.018	0.0315	0.0333	0.0671	0.0476	0.0332	0.0361	0.0328	0.0213	0.0634	0.0585	0.0262	0.0292	0.0313	0.0313	0.0543	0.0546	0.0297	0.0263	0.0233	0.0244	0.0578	0.0544	0.0331
239.993	0.0329	0.0289	0.0406	0.0422	0.0588	0.0442	0.0313	0.0344	0.0395	0.0442	0.0635	0.0556	0.0404	0.0409	0.0419	0.0401	0.0686	0.0568	0.0295	0.0327	0.042	0.0351	0.056	0.069	0.0344	0.0241	0.0381	0.0391	0.0742	0.0551	0.0396	0.043	0.0385	0.0247	0.07	0.0643	0.0332	0.0354	0.0378	0.0426	0.0588	0.0597	0.0359	0.0343	0.0315	0.0344	0.0632	0.0588	0.04
249.993	0.0381	0.0339	0.0459	0.0467	0.0636	0.0452	0.0411	0.0392	0.0447	0.0458	0.0711	0.0607	0.046	0.0448	0.0462	0.0435	0.0716	0.0644	0.0358	0.0396	0.0482	0.0434	0.0643	0.0767	0.0405	0.0313	0.0424	0.0427	0.0801	0.0609	0.0432	0.0464	0.0434	0.0317	0.0786	0.0696	0.038	0.0396	0.042	0.0448	0.0664	0.0671	0.0415	0.034	0.0383	0.0386	0.0693	0.0628	0.0472
259.993	0.0464	0.0388	0.0512	0.0504	0.0717	0.0516	0.0497	0.0442	0.0484	0.0514	0.0797	0.0661	0.0531	0.0495	0.0494	0.0488	0.0751	0.0733	0.045	0.0421	0.0533	0.0477	0.0681	0.0859	0.0454	0.0371	0.0472	0.0438	0.0862	0.0696	0.0495	0.0503	0.0484	0.0356	0.0863	0.078	0.0449	0.0447	0.0476	0.051	0.072	0.0745	0.0487	0.0379	0.0457	0.0444	0.0749	0.0739	0.0536
269.993	0.0505	0.0421	0.0581	0.0562	0.0774	0.059	0.0534	0.0489	0.0534	0.0559	0.0853	0.0706	0.0576	0.0552	0.0538	0.0538	0.082	0.0793	0.048	0.0489	0.0581	0.0539	0.0729	0.094	0.0492	0.0429	0.0475	0.0494	0.0934	0.0759	0.0567	0.058	0.0527	0.0446	0.0919	0.087	0.0499	0.0498	0.0541	0.0525	0.0816	0.0794	0.053	0.0507	0.0549	0.0529	0.0817	0.0777	0.0609
279.992	0.0567	0.0472	0.0647	0.0591	0.0869	0.0657	0.0627	0.0538	0.059	0.0599	0.0951	0.0763	0.0638	0.0628	0.0591	0.0588	0.0937	0.0867	0.0539	0.0537	0.0636	0.0604	0.0784	0.1026	0.0525	0.0479	0.0544	0.0537	0.1017	0.0829	0.0599	0.0608	0.0579	0.0477	0.1019	0.0969	0.0583	0.0547	0.06	0.0593	0.0863	0.0891	0.0602	0.0578	0.0595	0.0566	0.0897	0.0863	0.0681
289.992	0.0598	0.0537	0.0712	0.0659	0.0967	0.0754	0.0674	0.0594	0.064	0.0658	0.103	0.0841	0.0695	0.0701	0.0652	0.0648	0.0999	0.0939	0.0651	0.0588	0.0703	0.0646	0.0871	0.1121	0.0601	0.0532	0.0575	0.0616	0.109	0.0917	0.0663	0.0673	0.064	0.0508	0.1083	0.1064	0.0642	0.0601	0.0679	0.0646	0.0937	0.1001	0.0657	0.0618	0.0666	0.063	0.0978	0.0955	0.0751
299.992	0.0653	0.0607	0.0793	0.0711	0.1016	0.0855	0.0724	0.0674	0.0715	0.0733	0.108	0.0924	0.0769	0.0793	0.0708	0.0692	0.1098	0.1034	0.0688	0.065	0.0746	0.072	0.0942	0.1162	0.0675	0.06	0.0643	0.062	0.1175	0.1012	0.0731	0.0757	0.0712	0.0544	0.1169	0.118	0.0697	0.0651	0.0734	0.0727	0.1	0.1081	0.0736	0.0673	0.0721	0.0688	0.1076	0.1033	0.0812
310.033	0.0734	0.0673	0.086	0.0789	0.1123	0.0949	0.0807	0.0749	0.0803	0.0789	0.1219	0.1012	0.0842	0.0899	0.0776	0.076	0.1164	0.1124	0.0744	0.0702	0.0858	0.0773	0.1028	0.1253	0.0747	0.0664	0.0765	0.0714	0.127	0.1111	0.0798	0.0828	0.0774	0.0633	0.1262	0.128	0.0773	0.0716	0.0773	0.0801	0.1064	0.1153	0.0806	0.076	0.0797	0.077	0.1178	0.1132	0.0902
320.032	0.0788	0.0752	0.0928	0.0869	0.1198	0.1077	0.086	0.082	0.0885	0.0843	0.1307	0.1102	0.0921	0.0981	0.0856	0.0875	0.1241	0.1218	0.0831	0.0764	0.0935	0.0887	0.1128	0.1415	0.0807	0.0717	0.0835	0.0819	0.1318	0.1186	0.0869	0.0887	0.0861	0.0714	0.1367	0.1368	0.0851	0.0794	0.0875	0.0869	0.1142	0.1247	0.0872	0.0795	0.0873	0.0854	0.1302	0.1241	0.0973
330.032	0.086	0.0823	0.0996	0.0929	0.1276	0.1144	0.0952	0.0885	0.0973	0.0939	0.1402	0.1211	0.1017	0.1076	0.0944	0.0962	0.1345	0.1297	0.0911	0.0846	0.0998	0.0959	0.1229	0.1508	0.0858	0.0796	0.0872	0.0881	0.1404	0.1286	0.0935	0.096	0.095	0.08	0.1474	0.1453	0.093	0.0873	0.0917	0.0998	0.1246	0.1316	0.0941	0.0769	0.0967	0.0932	0.14	0.1309	0.105
340.032	0.0951	0.0917	0.1088	0.1021	0.1388	0.1268	0.1013	0.1006	0.1105	0.1043	0.1494	0.1322	0.1094	0.1188	0.1044	0.1042	0.1453	0.1381	0.0993	0.0929	0.1118	0.1027	0.1337	0.1607	0.0934	0.0819	0.0964	0.0934	0.1506	0.1402	0.1019	0.1061	0.103	0.0916	0.1587	0.1552	0.1015	0.0959	0.0923	0.1044	0.1353	0.1422	0.0986	0.0946	0.1061	0.1016	0.1483	0.1377	0.1133
350.032	0.1037	0.1024	0.1186	0.1106	0.1479	0.1418	0.1105	0.1107	0.1225	0.1131	0.1565	0.1437	0.1186	0.1288	0.1145	0.1163	0.1597	0.1521	0.1087	0.1019	0.118	0.1133	0.1451	0.1738	0.0993	0.0904	0.1033	0.1014	0.1602	0.1497	0.1082	0.1136	0.1126	0.0979	0.1699	0.1656	0.1109	0.1058	0.105	0.1132	0.1431	0.151	0.1042	0.0995	0.1176	0.1128	0.1608	0.1488	0.1215
360.032	0.1132	0.1146	0.1251	0.1235	0.1611	0.1541	0.1202	0.1214	0.1357	0.1269	0.1689	0.1543	0.1279	0.1401	0.1249	0.1242	0.1694	0.165	0.118	0.1139	0.1327	0.124	0.155	0.1871	0.1063	0.0984	0.1118	0.1126	0.1725	0.1595	0.1193	0.1228	0.1224	0.1053	0.18	0.1741	0.1192	0.1124	0.1073	0.1224	0.1519	0.1604	0.1128	0.1004	0.1298	0.1253	0.1685	0.1574	0.1294
370.03	0.1224	0.1257	0.1388	0.1354	0.1727	0.1667	0.1328	0.1302	0.1465	0.136	0.1807	0.1658	0.1381	0.1521	0.1386	0.1369	0.1811	0.1767	0.1286	0.1257	0.142	0.1366	0.1666	0.1989	0.1145	0.1061	0.1189	0.1187	0.1845	0.1712	0.1286	0.1295	0.1319	0.1153	0.1932	0.1857	0.1329	0.1244	0.1181	0.1283	0.1617	0.1715	0.1204	0.1197	0.1416	0.1386	0.1774	0.168	0.1368
380.03	0.1341	0.142	0.1479	0.1478	0.1884	0.1793	0.1443	0.1429	0.1595	0.1492	0.1965	0.1786	0.1492	0.163	0.1497	0.1497	0.194	0.1893	0.1365	0.1348	0.1532	0.1495	0.1783	0.2112	0.1192	0.1105	0.1271	0.1262	0.194	0.183	0.1366	0.1399	0.1431	0.1225	0.2064	0.201	0.1452	0.1325	0.13	0.137	0.1688	0.1774	0.1263	0.1255	0.1528	0.15	0.1863	0.1765	0.1434
390.03	0.1464	0.1562	0.1646	0.1582	0.2016	0.1917	0.1559	0.1552	0.1741	0.1616	0.2115	0.192	0.1601	0.1777	0.1649	0.1623	0.2063	0.2003	0.1477	0.1451	0.1624	0.1596	0.1903	0.2246	0.1263	0.1201	0.1348	0.1358	0.2066	0.1935	0.1467	0.1495	0.1525	0.1346	0.2161	0.2165	0.1538	0.1452	0.1404	0.1473	0.1791	0.1866	0.1333	0.1315	0.1665	0.1663	0.1937	0.1837	0.1502
400.03	0.1606	0.1707	0.1764	0.1729	0.2104	0.2042	0.1716	0.1722	0.1923	0.1777	0.2226	0.2042	0.171	0.1923	0.1794	0.1758	0.2163	0.212	0.1577	0.1567	0.1796	0.1767	0.2038	0.2376	0.1326	0.1259	0.1479	0.1474	0.2164	0.2056	0.1583	0.1599	0.1638	0.146	0.2288	0.2282	0.1694	0.1558	0.1461	0.1552	0.1901	0.1906	0.1381	0.1448	0.1783	0.1793	0.2031	0.1972	0.1585
410.03	0.1747	0.1882	0.1954	0.1877	0.221	0.2114	0.185	0.189	0.2041	0.1899	0.236	0.2165	0.1825	0.205	0.1929	0.1888	0.226	0.22	0.1699	0.1682	0.1939	0.1913	0.2203	0.2477	0.1415	0.1291	0.1587	0.1578	0.228	0.2168	0.1674	0.1711	0.1753	0.1524	0.2392	0.2397	0.1829	0.1711	0.1572	0.1672	0.1969	0.2013	0.1443	0.1489	0.1931	0.1949	0.2138	0.2098	0.1664
420.03	0.1897	0.2076	0.212	0.2046	0.2345	0.2254	0.1979	0.2026	0.2182	0.207	0.2471	0.2302	0.1919	0.221	0.2061	0.2053	0.235	0.2285	0.1804	0.1792	0.2073	0.2044	0.2306	0.2602	0.1471	0.1411	0.1657	0.1693	0.2396	0.2293	0.1763	0.1812	0.1871	0.1616	0.2494	0.2527	0.1947	0.1884	0.1643	0.1772	0.2056	0.2104	0.1518	0.1618	0.2084	0.2106	0.2262	0.2191	0.1745
430.028	0.206	0.2205	0.2264	0.218	0.2484	0.2396	0.2096	0.2176	0.2303	0.2171	0.2594	0.2445	0.2016	0.2333	0.2223	0.2199	0.2435	0.2352	0.1895	0.1892	0.2213	0.2159	0.242	0.2691	0.1565	0.1473	0.1771	0.1756	0.2511	0.2417	0.1873	0.1923	0.1967	0.1706	0.2582	0.2646	0.2107	0.2037	0.1723	0.1848	0.2157	0.2212	0.1595	0.1694	0.2264	0.2264	0.2358	0.2332	0.1826
440.028	0.219	0.2359	0.2433	0.2351	0.2602	0.2547	0.2238	0.2315	0.2476	0.2326	0.2719	0.2566	0.2101	0.2404	0.2326	0.2355	0.2523	0.2424	0.2001	0.2027	0.2362	0.2296	0.2567	0.2785	0.1617	0.1549	0.1843	0.1893	0.2655	0.2552	0.2	0.2036	0.2089	0.1836	0.2652	0.2724	0.2246	0.2194	0.1833	0.2003	0.2271	0.2307	0.1647	0.1737	0.2396	0.2422	0.2477	0.2452	0.1911
450.028	0.2344	0.2504	0.2558	0.248	0.2731	0.2654	0.2385	0.244	0.2584	0.2512	0.2854	0.2677	0.2201	0.2505	0.242	0.2458	0.2608	0.2498	0.2101	0.2132	0.2498	0.2454	0.2669	0.2902	0.171	0.1601	0.1947	0.2007	0.2771	0.2673	0.2119	0.2114	0.2191	0.1933	0.2729	0.2826	0.2414	0.2336	0.1939	0.2075	0.2347	0.2428	0.1723	0.184	0.2555	0.2561	0.2611	0.2601	0.1988
460.03	0.2469	0.2646	0.2703	0.2632	0.2835	0.2767	0.2487	0.2617	0.2686	0.2659	0.2964	0.2782	0.2269	0.2602	0.2511	0.2581	0.2705	0.26	0.2218	0.2262	0.2606	0.2588	0.281	0.3034	0.1779	0.1727	0.2094	0.2068	0.2895	0.2805	0.2226	0.2228	0.2341	0.2064	0.2837	0.2945	0.2525	0.2489	0.2088	0.2184	0.245	0.2535	0.1778	0.1979	0.2697	0.2686	0.2719	0.2737	0.2075
470.028	0.2611	0.2721	0.2818	0.2802	0.298	0.2887	0.2631	0.2762	0.2818	0.2826	0.3091	0.2887	0.2404	0.2688	0.2624	0.2707	0.2807	0.2716	0.2334	0.2382	0.2772	0.2714	0.2942	0.3196	0.187	0.1782	0.2128	0.2203	0.3001	0.2914	0.2357	0.2336	0.2451	0.2191	0.2958	0.3079	0.2707	0.2575	0.2149	0.2304	0.2559	0.266	0.1897	0.2077	0.281	0.2825	0.284	0.2864	0.2172
480.028	0.2751	0.2721	0.2951	0.2959	0.308	0.2976	0.2766	0.2849	0.2895	0.2994	0.3216	0.2997	0.2528	0.2728	0.2753	0.2828	0.2924	0.2862	0.2437	0.25	0.29	0.2829	0.3071	0.336	0.1928	0.1834	0.221	0.2343	0.3092	0.3026	0.2499	0.2475	0.2579	0.232	0.3108	0.322	0.283	0.2731	0.2206	0.2382	0.2666	0.2762	0.1968	0.2142	0.2929	0.2933	0.2906	0.2978	0.2228
490.027	0.286	0.2812	0.3086	0.307	0.3197	0.3111	0.2844	0.2956	0.3015	0.3111	0.3345	0.3137	0.2621	0.2841	0.2872	0.2962	0.3059	0.3023	0.254	0.2633	0.3024	0.2932	0.3227	0.3515	0.2006	0.1911	0.2401	0.2428	0.3194	0.3163	0.2567	0.258	0.271	0.2435	0.3261	0.3375	0.2937	0.2888	0.2439	0.2522	0.2752	0.2845	0.2034	0.2173	0.3049	0.3054	0.3005	0.311	0.2312
500.027	0.2954	0.2837	0.3171	0.3166	0.3277	0.3213	0.2932	0.3022	0.3103	0.3242	0.3473	0.3272	0.2775	0.2932	0.304	0.3085	0.3216	0.3197	0.2639	0.2727	0.3151	0.3106	0.3394	0.3704	0.2066	0.191	0.247	0.2542	0.3311	0.3275	0.2716	0.2669	0.2821	0.2613	0.3445	0.3564	0.3069	0.2972	0.2408	0.259	0.2846	0.2929	0.2103	0.2178	0.3142	0.3159	0.307	0.3194	0.2378
510.027	0.3062	0.2954	0.3289	0.3297	0.3385	0.335	0.299	0.3172	0.3222	0.3341	0.3634	0.3411	0.2883	0.3066	0.3198	0.3229	0.3406	0.34	0.2753	0.2842	0.3292	0.3202	0.3543	0.3856	0.2121	0.2055	0.2639	0.2636	0.3377	0.3389	0.2802	0.2779	0.2959	0.2719	0.3654	0.3773	0.3177	0.3094	0.253	0.2678	0.2927	0.3009	0.2168	0.2267	0.3259	0.3292	0.3158	0.3308	0.2474
520.027	0.3201	0.3058	0.3417	0.3391	0.3509	0.3475	0.3097	0.3256	0.3331	0.3464	0.3787	0.357	0.3055	0.3224	0.3396	0.3374	0.3659	0.3607	0.2846	0.2957	0.3369	0.333	0.3701	0.4	0.22	0.2112	0.2734	0.2746	0.3491	0.351	0.292	0.2889	0.3086	0.2789	0.386	0.3984	0.3292	0.3209	0.2649	0.277	0.3008	0.3089	0.2228	0.2329	0.3396	0.3433	0.3244	0.3413	0.254
530.027	0.3329	0.3188	0.3557	0.3534	0.3611	0.3607	0.3227	0.3388	0.3452	0.3582	0.3935	0.3739	0.324	0.3487	0.3606	0.3589	0.393	0.3897	0.2938	0.3042	0.3516	0.3454	0.3864	0.4207	0.2253	0.2173	0.2825	0.2833	0.3585	0.3613	0.3011	0.2979	0.318	0.2889	0.4086	0.4215	0.3407	0.3308	0.2797	0.286	0.3084	0.3163	0.227	0.2541	0.3531	0.3557	0.3329	0.3515	0.2615
540.025	0.3461	0.3347	0.371	0.3639	0.3715	0.3731	0.3369	0.358	0.3572	0.3712	0.4078	0.3926	0.3417	0.3725	0.3822	0.3757	0.4272	0.42	0.2994	0.3157	0.3632	0.3567	0.402	0.4495	0.2308	0.2218	0.2915	0.2948	0.3668	0.3735	0.3142	0.3086	0.3279	0.2966	0.4282	0.4437	0.3507	0.341	0.2835	0.2954	0.3164	0.3257	0.2364	0.2544	0.367	0.3716	0.3416	0.362	0.2688
550.025	0.3619	0.3491	0.3921	0.3782	0.3834	0.3873	0.3515	0.3713	0.3729	0.3811	0.4242	0.4086	0.3626	0.3885	0.4086	0.3988	0.4455	0.444	0.3114	0.325	0.377	0.3694	0.4239	0.4794	0.2398	0.2332	0.3029	0.3042	0.3749	0.389	0.3229	0.3155	0.34	0.3084	0.4506	0.4654	0.3616	0.3501	0.2945	0.3051	0.3248	0.3336	0.2372	0.2607	0.3831	0.3897	0.3519	0.3702	0.2764
560.025	0.3792	0.3664	0.4052	0.3943	0.3939	0.4013	0.3635	0.3822	0.3873	0.397	0.4408	0.4265	0.3816	0.4059	0.4338	0.4204	0.4639	0.4706	0.319	0.3367	0.39	0.3841	0.4427	0.5038	0.241	0.2368	0.3091	0.3136	0.3839	0.4036	0.3334	0.328	0.3522	0.3228	0.476	0.4876	0.3685	0.3616	0.3061	0.31	0.3317	0.3406	0.2473	0.2733	0.4008	0.4093	0.3596	0.3803	0.2826
570.025	0.3997	0.3796	0.424	0.41	0.4055	0.4155	0.3843	0.406	0.403	0.4084	0.4569	0.4411	0.4039	0.4276	0.453	0.4424	0.4818	0.4865	0.3257	0.3458	0.4038	0.3997	0.4616	0.5406	0.2526	0.2422	0.323	0.3291	0.3926	0.415	0.3434	0.3338	0.3617	0.329	0.4909	0.5081	0.3802	0.3717	0.3097	0.3171	0.337	0.3478	0.2524	0.2763	0.4166	0.4275	0.367	0.3903	0.2896
580.025	0.4182	0.399	0.4419	0.4265	0.4179	0.4315	0.4023	0.4219	0.4196	0.426	0.4752	0.4567	0.4258	0.4483	0.4788	0.4607	0.5013	0.5045	0.3349	0.3546	0.4173	0.4172	0.4809	0.5758	0.2549	0.2453	0.3298	0.3326	0.4035	0.4264	0.3551	0.3451	0.3749	0.3496	0.5078	0.5308	0.391	0.3802	0.308	0.3214	0.3442	0.3572	0.2563	0.2791	0.4349	0.4458	0.3759	0.4024	0.2953
590.025	0.4414	0.4178	0.4604	0.444	0.4338	0.4463	0.4207	0.4361	0.4344	0.439	0.4911	0.4762	0.4439	0.4673	0.4999	0.4822	0.5312	0.5205	0.3426	0.3633	0.4352	0.433	0.4967	0.6013	0.2615	0.2501	0.3354	0.3469	0.416	0.44	0.3666	0.3542	0.3875	0.3533	0.53	0.5552	0.4035	0.3913	0.3169	0.3289	0.3502	0.3609	0.2623	0.2873	0.4562	0.4675	0.3839	0.4098	0.2997
600.025	0.4673	0.4374	0.4796	0.4604	0.4472	0.4613	0.4443	0.4641	0.4553	0.4532	0.5064	0.4932	0.4636	0.4912	0.5244	0.5066	0.5552	0.5374	0.35	0.3762	0.4478	0.4465	0.5148	0.6352	0.2666	0.261	0.3443	0.3522	0.4245	0.4517	0.3785	0.3604	0.3985	0.3695	0.5526	0.577	0.4128	0.4008	0.3208	0.3322	0.3556	0.3658	0.267	0.2954	0.4756	0.4907	0.3947	0.4192	0.3054
610.023	0.4883	0.4584	0.4997	0.4766	0.4604	0.477	0.4637	0.4745	0.4775	0.4692	0.5252	0.5095	0.4837	0.5091	0.5426	0.5248	0.5734	0.5518	0.3601	0.3822	0.4649	0.4657	0.5348	0.6617	0.273	0.2614	0.3571	0.3664	0.4358	0.464	0.3929	0.3729	0.4138	0.3879	0.5744	0.5935	0.4238	0.412	0.3342	0.343	0.3635	0.3727	0.2723	0.2894	0.4939	0.5094	0.404	0.4295	0.3126
620.023	0.5128	0.4749	0.5183	0.4936	0.4733	0.4923	0.4865	0.4933	0.4964	0.4815	0.5422	0.524	0.503	0.5267	0.5632	0.5449	0.5884	0.5636	0.3676	0.3898	0.4808	0.4804	0.552	0.6767	0.2783	0.2676	0.363	0.3766	0.4482	0.4781	0.4042	0.3823	0.4249	0.4024	0.5955	0.6121	0.4344	0.4217	0.3448	0.351	0.3689	0.3806	0.2787	0.3041	0.5146	0.5279	0.4142	0.4389	0.3189
630.023	0.5361	0.4983	0.5427	0.5086	0.4831	0.5067	0.5078	0.5131	0.5159	0.4929	0.56	0.5397	0.5173	0.5463	0.5768	0.5592	0.5998	0.5732	0.377	0.3978	0.4947	0.4982	0.5695	0.6962	0.2845	0.2761	0.3728	0.385	0.4595	0.4912	0.4164	0.3905	0.4381	0.4101	0.6191	0.6273	0.4474	0.4319	0.3507	0.3534	0.3749	0.3871	0.2824	0.3126	0.5342	0.5471	0.4226	0.4439	0.3215
640.023	0.5609	0.5211	0.5624	0.5283	0.4992	0.5214	0.5285	0.5357	0.5378	0.5097	0.5793	0.558	0.5392	0.5656	0.5907	0.583	0.6081	0.5833	0.386	0.4018	0.5105	0.5156	0.5923	0.7122	0.2898	0.2816	0.3813	0.3966	0.4715	0.5038	0.4281	0.401	0.449	0.4218	0.6317	0.6379	0.4576	0.4415	0.3564	0.3623	0.3796	0.3928	0.2861	0.3104	0.5545	0.5717	0.4322	0.459	0.329
650.023	0.5797	0.541	0.5781	0.5445	0.5098	0.5357	0.5457	0.5547	0.5576	0.5201	0.5955	0.5757	0.5576	0.5837	0.6076	0.6	0.616	0.5929	0.3949	0.4121	0.5254	0.5308	0.6106	0.7311	0.2914	0.2871	0.3887	0.4054	0.483	0.5161	0.4403	0.4093	0.4646	0.4446	0.6495	0.6492	0.4699	0.4517	0.3618	0.3688	0.3862	0.4004	0.291	0.3214	0.5742	0.5913	0.4401	0.4662	0.3336
660.022	0.5946	0.565	0.6011	0.565	0.5228	0.5474	0.5668	0.5793	0.5764	0.5395	0.6089	0.5921	0.5753	0.597	0.6199	0.618	0.6256	0.6037	0.4033	0.42	0.5404	0.5494	0.6303	0.7554	0.2966	0.2869	0.4018	0.4123	0.4914	0.5276	0.4519	0.4208	0.4777	0.4467	0.6644	0.6578	0.4807	0.461	0.374	0.3774	0.3928	0.4045	0.2952	0.324	0.5934	0.6108	0.4516	0.471	0.3422
670.022	0.6156	0.5851	0.6195	0.5798	0.5343	0.5624	0.5874	0.6009	0.5946	0.5499	0.6253	0.6103	0.5899	0.6063	0.6319	0.6347	0.6342	0.6151	0.411	0.4271	0.5559	0.5624	0.6483	0.7698	0.3002	0.2934	0.4042	0.4244	0.5032	0.5397	0.4659	0.432	0.4927	0.4624	0.6734	0.6647	0.4947	0.471	0.3772	0.3855	0.3992	0.4114	0.2996	0.3222	0.6127	0.6321	0.4619	0.485	0.3431
680.022	0.6339	0.6078	0.6341	0.5987	0.5439	0.5759	0.6084	0.62	0.6143	0.564	0.6398	0.6243	0.6038	0.6175	0.6433	0.6498	0.6454	0.6291	0.419	0.4334	0.5727	0.5774	0.6632	0.7833	0.3057	0.2971	0.414	0.4321	0.5131	0.5503	0.4764	0.4411	0.5074	0.4794	0.6793	0.6719	0.5043	0.4813	0.3833	0.3895	0.4036	0.4183	0.3028	0.3274	0.6326	0.6527	0.4735	0.4935	0.3502
690.022	0.65	0.6266	0.6494	0.6139	0.5566	0.588	0.6278	0.6422	0.6322	0.5767	0.6536	0.6385	0.6109	0.6261	0.6529	0.6633	0.658	0.6409	0.4284	0.4413	0.588	0.5935	0.6796	0.7975	0.3116	0.3041	0.4248	0.4418	0.5184	0.5612	0.4873	0.4496	0.5194	0.4889	0.6874	0.6775	0.5193	0.493	0.383	0.3945	0.4096	0.4219	0.3081	0.333	0.6504	0.6711	0.4817	0.5044	0.354
700.022	0.6701	0.6463	0.6667	0.6327	0.5676	0.6007	0.6473	0.6643	0.6504	0.5902	0.6688	0.6538	0.6276	0.6383	0.6643	0.6756	0.6708	0.6547	0.4368	0.4493	0.5997	0.6088	0.6939	0.8102	0.3169	0.3055	0.4316	0.4504	0.5292	0.572	0.5011	0.4572	0.5361	0.5066	0.6934	0.683	0.5293	0.5002	0.3922	0.4035	0.4134	0.4292	0.312	0.3317	0.671	0.6906	0.4913	0.5116	0.3595
710.022	0.6843	0.6615	0.6873	0.6517	0.5784	0.6119	0.6639	0.6813	0.6693	0.6023	0.6833	0.6701	0.6368	0.6473	0.6729	0.6864	0.6836	0.6645	0.4463	0.4576	0.6121	0.6246	0.7067	0.8204	0.3229	0.3158	0.4432	0.4686	0.5385	0.5819	0.5136	0.4697	0.5479	0.5208	0.6999	0.6889	0.544	0.5112	0.4004	0.41	0.4202	0.4352	0.3153	0.3467	0.6888	0.7111	0.5001	0.5219	0.3641
720.02	0.7027	0.6769	0.7036	0.6757	0.5894	0.6223	0.6831	0.7002	0.6857	0.6117	0.6966	0.6831	0.6547	0.6584	0.6828	0.6963	0.6953	0.6757	0.4569	0.4663	0.6248	0.639	0.7196	0.8224	0.3272	0.3174	0.4476	0.476	0.5472	0.5927	0.5261	0.4777	0.562	0.5354	0.7047	0.6937	0.5555	0.5202	0.3987	0.4182	0.4262	0.4395	0.3205	0.3482	0.7068	0.7269	0.511	0.5312	0.3677
730.02	0.7192	0.6894	0.7172	0.6952	0.601	0.6328	0.6973	0.7182	0.7023	0.6271	0.7111	0.6966	0.6672	0.6716	0.6922	0.7065	0.7066	0.6837	0.4685	0.4752	0.6396	0.6551	0.73	0.8279	0.3322	0.3276	0.4593	0.4903	0.5564	0.6031	0.5401	0.4889	0.5763	0.5558	0.7088	0.6992	0.5714	0.5323	0.4055	0.4258	0.4324	0.4468	0.3246	0.3538	0.7236	0.7429	0.5157	0.5385	0.3732
740.02	0.7338	0.707	0.7288	0.7079	0.6109	0.6434	0.7111	0.7346	0.723	0.638	0.7221	0.7061	0.6814	0.6838	0.7031	0.7154	0.7164	0.691	0.4758	0.481	0.6493	0.6691	0.7417	0.8381	0.3362	0.3306	0.4679	0.4959	0.5661	0.6122	0.5519	0.4983	0.5867	0.5629	0.7136	0.7069	0.5833	0.543	0.4195	0.4323	0.4383	0.4539	0.3275	0.3621	0.7376	0.7572	0.5227	0.5467	0.3765
750.02	0.7436	0.7237	0.7353	0.7219	0.6223	0.6531	0.7232	0.7461	0.7345	0.6461	0.734	0.7172	0.6939	0.6959	0.7128	0.7221	0.7236	0.6987	0.4845	0.4882	0.6615	0.6822	0.7507	0.8383	0.341	0.3352	0.4758	0.5074	0.5732	0.6202	0.5637	0.5107	0.6008	0.5758	0.7192	0.7112	0.5942	0.5534	0.4231	0.4391	0.4439	0.4573	0.3329	0.3603	0.7529	0.7686	0.5258	0.5512	0.3819
760.02	0.7561	0.7388	0.7439	0.7361	0.6304	0.662	0.7325	0.7589	0.7495	0.6598	0.7471	0.7279	0.7046	0.7072	0.7241	0.7303	0.7319	0.7055	0.4959	0.4964	0.674	0.6937	0.76	0.8456	0.3442	0.3393	0.4879	0.5189	0.5814	0.6297	0.5778	0.5223	0.6143	0.5884	0.7248	0.7169	0.5714	0.5639	0.42	0.4428	0.4501	0.4641	0.3378	0.3692	0.7683	0.782	0.5305	0.5622	0.386
770.018	0.7664	0.7515	0.7552	0.7512	0.6383	0.6709	0.74	0.7755	0.7589	0.6667	0.7549	0.7374	0.7159	0.7168	0.7333	0.7378	0.7391	0.7117	0.5042	0.5036	0.6836	0.7064	0.7722	0.8502	0.3475	0.3437	0.496	0.5281	0.5895	0.6388	0.5896	0.5361	0.6265	0.5985	0.7304	0.7231	0.5798	0.573	0.4298	0.4532	0.4563	0.4693	0.3399	0.3717	0.7786	0.7944	0.534	0.5702	0.3916
780.018	0.7762	0.7624	0.7633	0.7636	0.6448	0.6757	0.7465	0.7854	0.768	0.674	0.7629	0.7447	0.7214	0.7231	0.7422	0.7439	0.7438	0.7172	0.5141	0.5086	0.694	0.7154	0.7813	0.8538	0.3517	0.3464	0.5027	0.5412	0.5994	0.648	0.5979	0.5466	0.6372	0.6078	0.7336	0.7283	0.5933	0.5813	0.4353	0.4597	0.4632	0.476	0.3434	0.3766	0.7891	0.802	0.5398	0.5775	0.3955
790.018	0.7823	0.7757	0.7717	0.7765	0.6533	0.685	0.7514	0.7941	0.7768	0.6829	0.7709	0.7539	0.7289	0.7321	0.7498	0.7501	0.7493	0.7226	0.5226	0.5177	0.7037	0.7252	0.7905	0.8582	0.354	0.3466	0.5129	0.5508	0.6071	0.6546	0.6095	0.5568	0.6504	0.6184	0.736	0.7335	0.6097	0.5909	0.4466	0.4615	0.468	0.482	0.3476	0.3728	0.7993	0.8117	0.5449	0.5836	0.3997
800.018	0.7916	0.7848	0.7789	0.7873	0.6606	0.6925	0.7588	0.8032	0.7854	0.6923	0.7813	0.7629	0.7363	0.7378	0.7586	0.7573	0.7548	0.7279	0.53	0.5255	0.7099	0.736	0.7967	0.8637	0.3562	0.3539	0.5225	0.5629	0.6137	0.6622	0.6181	0.566	0.6609	0.6296	0.7388	0.7379	0.6229	0.6005	0.451	0.4735	0.474	0.4858	0.3502	0.3794	0.8084	0.8226	0.551	0.589	0.4044
810.018	0.7967	0.7927	0.7843	0.7954	0.6671	0.6996	0.7624	0.8066	0.7945	0.6975	0.7913	0.7677	0.7413	0.7452	0.7637	0.764	0.7603	0.7331	0.5372	0.5317	0.7174	0.7419	0.8027	0.8663	0.3657	0.3555	0.5312	0.5686	0.6218	0.6673	0.6274	0.5735	0.6697	0.6452	0.7412	0.7415	0.6337	0.6101	0.4533	0.4808	0.4793	0.4917	0.3545	0.3895	0.8183	0.83	0.5567	0.5983	0.4089
820.018	0.7992	0.7999	0.7866	0.804	0.6719	0.7069	0.7662	0.8107	0.8021	0.7227	0.7999	0.7751	0.7441	0.7501	0.7684	0.7673	0.7655	0.7361	0.5452	0.5375	0.7277	0.752	0.8092	0.8702	0.3665	0.364	0.5414	0.5806	0.6289	0.6725	0.6388	0.5809	0.6793	0.6486	0.7446	0.743	0.643	0.6196	0.456	0.4843	0.4851	0.4949	0.3583	0.387	0.8237	0.8392	0.5607	0.6002	0.4103
830.017	0.8033	0.8056	0.788	0.8149	0.6775	0.7117	0.7707	0.8151	0.8112	0.6957	0.807	0.7818	0.7509	0.7556	0.7717	0.7745	0.769	0.7407	0.5533	0.5463	0.7354	0.7597	0.8167	0.8735	0.3711	0.3683	0.5478	0.5878	0.6337	0.678	0.6517	0.5896	0.6899	0.6588	0.7479	0.7446	0.6557	0.6282	0.4584	0.4935	0.4896	0.5007	0.3604	0.389	0.8309	0.8487	0.5659	0.6085	0.4129
840.017	0.8063	0.81	0.7872	0.8243	0.6837	0.7169	0.7738	0.8171	0.8179	0.7114	0.8168	0.7899	0.7516	0.7565	0.7769	0.7802	0.7736	0.7461	0.5614	0.5535	0.7416	0.7678	0.8246	0.8747	0.3765	0.3693	0.5536	0.5931	0.6401	0.6844	0.6585	0.5976	0.7006	0.6759	0.7536	0.7479	0.6634	0.6388	0.4647	0.5037	0.4962	0.5073	0.3662	0.3885	0.8376	0.8537	0.5728	0.613	0.4192
850.017	0.8087	0.815	0.7881	0.8325	0.6897	0.7209	0.7799	0.819	0.8232	0.7172	0.8233	0.7983	0.7552	0.7615	0.7817	0.7828	0.7805	0.7499	0.5684	0.5602	0.7475	0.774	0.8267	0.8745	0.3795	0.376	0.5606	0.6003	0.6484	0.6907	0.6671	0.6058	0.7089	0.673	0.757	0.7525	0.6709	0.6461	0.4766	0.5075	0.5022	0.5121	0.3695	0.399	0.8424	0.859	0.5782	0.6201	0.4239
860.017	0.8087	0.8163	0.7865	0.8371	0.6951	0.7244	0.78	0.8226	0.8269	0.7232	0.8309	0.8039	0.7569	0.7571	0.7843	0.7864	0.7832	0.752	0.5748	0.5658	0.7532	0.7792	0.834	0.8753	0.3857	0.3765	0.5682	0.6074	0.6567	0.6965	0.6743	0.6149	0.7177	0.6822	0.7614	0.7566	0.6749	0.6536	0.4798	0.515	0.5072	0.5184	0.3723	0.4078	0.8498	0.8628	0.583	0.6245	0.4254
870.017	0.8098	0.8184	0.7863	0.843	0.7006	0.7291	0.7853	0.8233	0.833	0.7261	0.8386	0.8123	0.7639	0.7598	0.7899	0.7893	0.7906	0.7576	0.5813	0.5746	0.7597	0.7817	0.8427	0.8715	0.3858	0.381	0.5727	0.6131	0.6621	0.7008	0.6821	0.6215	0.7257	0.6907	0.7671	0.7606	0.6833	0.6613	0.4875	0.5243	0.5121	0.5253	0.3742	0.4105	0.8571	0.8679	0.5889	0.6302	0.4285
880.017	0.8095	0.8201	0.7872	0.8452	0.7039	0.7318	0.7875	0.8253	0.8357	0.7304	0.846	0.8181	0.7745	0.762	0.7937	0.796	0.7966	0.7636	0.5889	0.5791	0.7637	0.788	0.8535	0.8641	0.3936	0.3805	0.5796	0.6237	0.6705	0.7046	0.6884	0.6299	0.7307	0.7039	0.772	0.7615	0.6874	0.6682	0.4928	0.5278	0.5188	0.5329	0.3799	0.4095	0.8588	0.8684	0.5951	0.6344	0.4302
890.015	0.8136	0.8225	0.7866	0.8504	0.7075	0.7354	0.7897	0.8276	0.8396	0.7339	0.8502	0.825	0.7807	0.7651	0.7994	0.8011	0.8003	0.7667	0.5975	0.5878	0.7703	0.7937	0.8588	0.8664	0.3972	0.3847	0.5897	0.632	0.6788	0.7089	0.6941	0.6389	0.7393	0.7106	0.78	0.7654	0.6949	0.6756	0.492	0.5365	0.5232	0.5387	0.3842	0.4186	0.8663	0.8726	0.6004	0.644	0.4364
900.015	0.816	0.8278	0.788	0.8502	0.714	0.7422	0.793	0.8313	0.8409	0.7365	0.8552	0.8313	0.7845	0.7819	0.8033	0.8063	0.8049	0.7696	0.6025	0.5965	0.7764	0.7955	0.8649	0.8582	0.3981	0.3875	0.5929	0.6358	0.6822	0.7112	0.7009	0.647	0.7455	0.719	0.7866	0.7726	0.6979	0.6814	0.501	0.5405	0.5261	0.5461	0.3854	0.424	0.8711	0.875	0.6048	0.6439	0.4402
910.015	0.8182	0.8322	0.7876	0.8512	0.7156	0.7423	0.798	0.834	0.8387	0.7404	0.8561	0.8422	0.8088	0.7877	0.8013	0.8101	0.812	0.7742	0.6095	0.6029	0.7705	0.8063	0.8734	0.8559	0.4037	0.3896	0.6012	0.6448	0.6862	0.7137	0.7084	0.6528	0.7489	0.7292	0.7933	0.7759	0.704	0.6893	0.5066	0.5486	0.5324	0.5515	0.3885	0.4288	0.8737	0.8767	0.6138	0.6513	0.4455
920.015	0.8226	0.8361	0.788	0.8494	0.7204	0.7471	0.8085	0.8382	0.8416	0.7449	0.8607	0.8507	0.8218	0.7881	0.8066	0.8189	0.8184	0.7774	0.6149	0.6084	0.7804	0.8092	0.8854	0.8482	0.4063	0.3924	0.6062	0.6503	0.6892	0.7182	0.7161	0.6588	0.7533	0.7298	0.7995	0.7848	0.7082	0.6935	0.5046	0.5536	0.5356	0.5571	0.3895	0.4209	0.8786	0.8786	0.6187	0.6516	0.4473
930.015	0.8268	0.8415	0.7938	0.8482	0.7258	0.7512	0.8129	0.8395	0.8397	0.7466	0.8616	0.8549	0.8415	0.7926	0.8083	0.8211	0.8295	0.7873	0.6206	0.6144	0.783	0.8155	0.8915	0.8509	0.4138	0.4009	0.6126	0.6586	0.6915	0.7191	0.7216	0.6685	0.7584	0.7381	0.8064	0.7912	0.7135	0.6979	0.5192	0.5578	0.5401	0.5609	0.396	0.428	0.8826	0.885	0.6244	0.6541	0.4523
940.013	0.8316	0.847	0.8005	0.8454	0.7297	0.7545	0.8184	0.846	0.841	0.7498	0.8639	0.8569	0.8614	0.7891	0.8164	0.8212	0.8355	0.7948	0.6256	0.6187	0.7882	0.8164	0.9001	0.8453	0.4152	0.4063	0.6162	0.6639	0.696	0.7221	0.7265	0.6742	0.7636	0.7409	0.8137	0.7905	0.7158	0.7022	0.5221	0.5644	0.5437	0.5642	0.3967	0.4398	0.885	0.8877	0.632	0.6574	0.4549
950.013	0.8374	0.8509	0.8028	0.845	0.7326	0.7583	0.8154	0.849	0.8428	0.7545	0.8667	0.859	0.8536	0.7926	0.8176	0.827	0.8422	0.8026	0.6309	0.6231	0.7972	0.8228	0.9089	0.849	0.4211	0.4051	0.6179	0.6689	0.6992	0.7241	0.7324	0.6771	0.7683	0.7425	0.8199	0.8006	0.7214	0.7064	0.522	0.567	0.55	0.5676	0.4032	0.4443	0.8864	0.8936	0.6365	0.6611	0.459
960.013	0.8448	0.8552	0.8007	0.8445	0.7376	0.7632	0.821	0.8518	0.8377	0.7563	0.8639	0.8621	0.8613	0.8018	0.8211	0.8268	0.8481	0.8067	0.6333	0.6264	0.7985	0.8282	0.9177	0.8512	0.4248	0.4089	0.628	0.6746	0.7019	0.7245	0.7344	0.6848	0.7737	0.7537	0.8251	0.8039	0.7224	0.7079	0.5263	0.5712	0.5539	0.5702	0.4058	0.4454	0.8902	0.8882	0.6414	0.6613	0.4628
970.013	0.8515	0.8622	0.8015	0.8452	0.7406	0.7675	0.8216	0.8596	0.8346	0.7605	0.8604	0.8656	0.8824	0.8043	0.8146	0.8344	0.854	0.8102	0.6383	0.6297	0.8027	0.835	0.9302	0.8521	0.4287	0.4094	0.633	0.6786	0.7035	0.7266	0.7434	0.6891	0.7784	0.7591	0.8339	0.8049	0.7252	0.7107	0.5322	0.573	0.5563	0.5713	0.4075	0.4343	0.8894	0.8927	0.6409	0.6624	0.4636
980.013	0.8567	0.869	0.8048	0.845	0.7458	0.7737	0.8231	0.8693	0.8388	0.7648	0.8549	0.8712	0.8803	0.8156	0.8333	0.8373	0.8624	0.8161	0.6415	0.6352	0.8083	0.8352	0.9371	0.8568	0.4311	0.4178	0.6403	0.6836	0.7072	0.7268	0.7511	0.6962	0.7841	0.7698	0.8399	0.8128	0.7287	0.7124	0.5351	0.5796	0.5621	0.5751	0.411	0.4435	0.8932	0.8921	0.6442	0.6658	0.4673
990.012	0.8661	0.8767	0.8109	0.8475	0.7476	0.7792	0.8249	0.8747	0.8407	0.7694	0.8499	0.8781	0.8803	0.8199	0.832	0.8422	0.8705	0.8206	0.6455	0.6394	0.8114	0.8405	0.9473	0.8551	0.4368	0.4183	0.6425	0.6897	0.7084	0.7289	0.7586	0.7002	0.7904	0.7692	0.8382	0.8165	0.7323	0.7161	0.5394	0.5839	0.564	0.5782	0.4153	0.4505	0.8904	0.8846	0.6446	0.6653	0.4736
1000.01	0.8692	0.8836	0.8242	0.8533	0.7497	0.7813	0.833	0.8825	0.831	0.7717	0.8458	0.8835	0.8753	0.825	0.8299	0.8455	0.8708	0.8201	0.6496	0.643	0.8179	0.8448	0.9442	0.8551	0.4407	0.422	0.6475	0.6946	0.7094	0.7308	0.7659	0.7077	0.7969	0.7736	0.8408	0.8209	0.7345	0.7203	0.5391	0.5909	0.567	0.5792	0.4182	0.4619	0.8932	0.8825	0.645	0.6663	0.4786
1010.01	0.8731	0.8895	0.8296	0.8589	0.7532	0.79	0.8371	0.8816	0.8599	0.776	0.8446	0.8862	0.8777	0.8307	0.8322	0.8458	0.8782	0.8276	0.6525	0.6448	0.8182	0.8514	0.9414	0.8577	0.4411	0.4216	0.6502	0.699	0.7132	0.7336	0.7748	0.7087	0.8051	0.7758	0.8494	0.8222	0.7357	0.7244	0.5452	0.5926	0.5715	0.583	0.4197	0.4663	0.8851	0.8804	0.6456	0.668	0.48
1020.01	0.8742	0.8984	0.8281	0.8649	0.7563	0.7941	0.8404	0.8901	0.8436	0.78	0.8452	0.8875	0.8825	0.8386	0.8358	0.8475	0.8827	0.8232	0.6556	0.6499	0.82	0.8541	0.9536	0.8577	0.4479	0.4289	0.6546	0.7034	0.7141	0.735	0.7877	0.716	0.8138	0.78	0.8506	0.8232	0.7379	0.7297	0.5503	0.5973	0.5755	0.5867	0.4245	0.4729	0.8908	0.8764	0.6454	0.6704	0.4851
1030.01	0.8798	0.9037	0.8315	0.8618	0.7565	0.7963	0.8427	0.8915	0.842	0.7821	0.8427	0.8763	0.8888	0.8506	0.8443	0.848	0.8802	0.8245	0.6602	0.6517	0.8208	0.8573	0.9422	0.8595	0.4537	0.4326	0.6599	0.7062	0.7167	0.7381	0.7956	0.7127	0.8222	0.7884	0.8561	0.823	0.7425	0.7308	0.5596	0.5985	0.5777	0.588	0.427	0.4705	0.8896	0.87	0.6462	0.6702	0.4916
1040.01	0.8869	0.9134	0.8257	0.8665	0.7615	0.8231	0.8428	0.9046	0.8517	0.7871	0.8399	0.8647	0.8931	0.8512	0.8491	0.8509	0.8846	0.8269	0.6641	0.6556	0.8323	0.8598	0.934	0.8613	0.4543	0.435	0.6647	0.7098	0.7148	0.7418	0.8069	0.7236	0.8299	0.7904	0.8642	0.8237	0.7465	0.7335	0.5545	0.6032	0.5809	0.5915	0.431	0.479	0.8883	0.8823	0.6466	0.6698	0.4918
1050.01	0.8906	0.9162	0.8335	0.8659	0.7661	0.8213	0.844	0.9083	0.8589	0.7865	0.846	0.8628	0.9022	0.8496	0.8579	0.8543	0.8857	0.8327	0.6684	0.659	0.8272	0.8649	0.9284	0.8615	0.4607	0.4386	0.6733	0.7162	0.719	0.7485	0.8129	0.7216	0.8374	0.8007	0.8643	0.8241	0.7501	0.7376	0.5617	0.6072	0.5823	0.5924	0.4327	0.4778	0.891	0.8805	0.6463	0.6737	0.4989
1060.01	0.8954	0.9171	0.8309	0.8643	0.7686	0.8515	0.8447	0.9166	0.8603	0.793	0.8443	0.8652	0.9044	0.8558	0.8651	0.8568	0.8851	0.83	0.6725	0.6638	0.8313	0.8687	0.9343	0.8601	0.4673	0.4417	0.6794	0.7222	0.7166	0.7506	0.8201	0.7336	0.8468	0.8114	0.8643	0.8244	0.7543	0.7421	0.5674	0.6089	0.5863	0.5962	0.4331	0.4865	0.8848	0.8806	0.6459	0.6757	0.5029
1070.01	0.8997	0.9258	0.8422	0.8668	0.7666	0.8749	0.8454	0.936	0.8574	0.7926	0.8431	0.8808	0.9066	0.8524	0.8735	0.8621	0.8819	0.8294	0.6765	0.6671	0.8405	0.871	0.9287	0.8626	0.4724	0.4422	0.6805	0.7267	0.7188	0.7551	0.8243	0.7328	0.8551	0.8334	0.8674	0.8255	0.7574	0.7425	0.5699	0.6108	0.5838	0.5967	0.4356	0.4835	0.894	0.8749	0.6478	0.6762	0.5083
1080.01	0.9028	0.9317	0.8487	0.8628	0.7787	0.8777	0.8458	0.9463	0.8539	0.7961	0.8456	0.8736	0.9064	0.8532	0.8781	0.8601	0.8783	0.8293	0.6785	0.6679	0.833	0.87	0.9271	0.863	0.4712	0.4505	0.6886	0.7307	0.7215	0.7663	0.8281	0.7386	0.8627	0.8398	0.8677	0.8258	0.7572	0.7454	0.5748	0.6141	0.5878	0.5995	0.4382	0.4942	0.9001	0.8795	0.6478	0.6758	0.5101
1090.01	0.9062	0.9347	0.8494	0.8676	0.7835	0.875	0.8437	0.9439	0.8581	0.8006	0.8431	0.8731	0.9025	0.8464	0.8841	0.861	0.8789	0.8236	0.6839	0.6733	0.8433	0.8758	0.9322	0.8647	0.4723	0.4498	0.6916	0.7328	0.7239	0.7865	0.8269	0.7465	0.8611	0.8534	0.8675	0.8247	0.7658	0.7496	0.576	0.6156	0.588	0.599	0.4389	0.4976	0.8952	0.8789	0.6529	0.6761	0.5123
1100.01	0.9102	0.9433	0.8483	0.8681	0.8025	0.8626	0.8372	0.9372	0.8784	0.8011	0.8441	0.876	0.9013	0.84	0.8898	0.8654	0.8742	0.8222	0.6873	0.6771	0.8396	0.8771	0.9285	0.8644	0.4802	0.4539	0.6935	0.7371	0.7286	0.8268	0.8267	0.7534	0.8687	0.8585	0.8645	0.8208	0.7683	0.7528	0.5757	0.6206	0.591	0.6014	0.4418	0.5023	0.8902	0.8876	0.6526	0.6786	0.5172
1110.01	0.9088	0.9472	0.8498	0.8825	0.8202	0.8644	0.8346	0.9252	0.8848	0.7978	0.8439	0.8728	0.8985	0.8359	0.8988	0.8676	0.8682	0.8199	0.6901	0.6805	0.8577	0.8887	0.9271	0.8648	0.4861	0.4623	0.6967	0.7441	0.7266	0.8511	0.8339	0.7557	0.8694	0.8729	0.8654	0.8182	0.7616	0.7558	0.5802	0.6206	0.5912	0.6019	0.4464	0.4979	0.8906	0.8921	0.6526	0.6726	0.5173
1120.01	0.9098	0.9611	0.8439	0.888	0.8413	0.8525	0.8287	0.9226	0.8977	0.8103	0.8457	0.8734	0.8999	0.8345	0.9021	0.8704	0.861	0.8145	0.6925	0.6841	0.8577	0.8944	0.926	0.8645	0.4894	0.4661	0.7024	0.7458	0.7316	0.8454	0.8197	0.7648	0.8673	0.8791	0.863	0.8141	0.7607	0.7565	0.5862	0.6255	0.5927	0.6033	0.447	0.5077	0.8931	0.8942	0.6519	0.677	0.5234
1130.01	0.9118	0.969	0.8363	0.8932	0.8498	0.8489	0.8225	0.9181	0.9088	0.8028	0.8459	0.8719	0.8969	0.8295	0.9077	0.8753	0.856	0.8102	0.6904	0.6882	0.8505	0.8694	0.9251	0.8621	0.4931	0.4666	0.7016	0.7486	0.7411	0.8404	0.8196	0.7687	0.8769	0.8757	0.8584	0.807	0.751	0.7616	0.5873	0.6249	0.5958	0.6034	0.4503	0.5067	0.8917	0.9052	0.6515	0.6798	0.5238
1140.01	0.9137	0.9695	0.8322	0.9011	0.8514	0.8471	0.8173	0.9171	0.9014	0.8047	0.8466	0.8713	0.8897	0.8188	0.9083	0.8739	0.8483	0.8058	0.6962	0.6903	0.8339	0.8795	0.9245	0.8646	0.4955	0.462	0.708	0.751	0.7394	0.8516	0.8279	0.7796	0.8655	0.8763	0.8503	0.8023	0.7627	0.7623	0.5912	0.6269	0.5961	0.6027	0.4525	0.511	0.8947	0.9008	0.6518	0.6768	0.5278
1150.01	0.9165	0.9766	0.8234	0.927	0.8449	0.85	0.8069	0.9112	0.917	0.7902	0.8457	0.8719	0.8854	0.8084	0.9094	0.8742	0.8409	0.7977	0.7007	0.6933	0.8536	0.8902	0.9248	0.8624	0.5016	0.474	0.7134	0.7529	0.7459	0.8543	0.833	0.7925	0.8869	0.8771	0.8457	0.7937	0.7767	0.7662	0.5936	0.632	0.5956	0.603	0.4541	0.5205	0.9035	0.9206	0.6518	0.6825	0.5303
1160.01	0.9163	0.973	0.8176	0.9454	0.8379	0.8509	0.7972	0.913	0.9219	0.7913	0.8471	0.8729	0.8848	0.8065	0.9058	0.8692	0.8355	0.7944	0.6998	0.6946	0.841	0.8848	0.9228	0.8632	0.5035	0.4797	0.7168	0.7509	0.7551	0.8423	0.831	0.8027	0.8768	0.8742	0.8405	0.791	0.7654	0.7712	0.595	0.6343	0.599	0.6045	0.4591	0.5153	0.9039	0.9293	0.6528	0.6779	0.5334
1170.01	0.9208	0.9726	0.8131	0.9543	0.837	0.851	0.7887	0.9123	0.9299	0.8034	0.8491	0.8743	0.8819	0.8036	0.9047	0.8689	0.8307	0.791	0.702	0.7002	0.8451	0.8813	0.9206	0.866	0.5103	0.4835	0.7199	0.7547	0.7532	0.8424	0.8326	0.8117	0.8882	0.8746	0.838	0.7876	0.7682	0.7695	0.5952	0.6362	0.5985	0.6012	0.4632	0.5311	0.9384	0.9414	0.6535	0.6843	0.5365
1180.01	0.9156	0.9747	0.8114	0.9602	0.8357	0.847	0.7809	0.9088	0.9231	0.8044	0.8489	0.8743	0.8782	0.8049	0.9054	0.8697	0.8242	0.7835	0.7055	0.7005	0.8542	0.8968	0.9177	0.8699	0.5093	0.4806	0.7214	0.7594	0.7708	0.8464	0.8321	0.8184	0.8809	0.8839	0.8301	0.7823	0.7735	0.7767	0.6042	0.6418	0.5987	0.603	0.4642	0.5344	0.9471	0.9471	0.655	0.6935	0.54
1190.01	0.9153	0.977	0.8096	0.9648	0.8348	0.8485	0.7719	0.9053	0.9267	0.7962	0.8499	0.8761	0.8757	0.7989	0.8992	0.8658	0.8183	0.7752	0.7081	0.6989	0.8446	0.8957	0.918	0.8723	0.5101	0.4877	0.7255	0.7637	0.7696	0.8457	0.8394	0.8203	0.8938	0.877	0.8258	0.7784	0.7714	0.7706	0.608	0.642	0.5991	0.6021	0.4709	0.538	0.9641	0.945	0.6552	0.6881	0.5442
1200.01	0.9104	0.9789	0.8068	0.9509	0.8325	0.8466	0.7597	0.8991	0.9111	0.8103	0.8483	0.8793	0.8675	0.7935	0.8919	0.8635	0.8141	0.7682	0.7096	0.7042	0.8466	0.8624	0.9136	0.878	0.5096	0.4897	0.7303	0.7689	0.7766	0.8462	0.8329	0.8219	0.8818	0.8889	0.8182	0.776	0.7765	0.7712	0.6081	0.6426	0.5989	0.6018	0.4728	0.5301	0.9759	0.9674	0.6644	0.6833	0.5477
1210.01	0.9112	0.9789	0.8047	0.9426	0.8347	0.8467	0.7521	0.8938	0.9091	0.8038	0.8477	0.8802	0.8636	0.7907	0.8864	0.8596	0.8088	0.7613	0.708	0.7012	0.8588	0.906	0.9122	0.8781	0.5132	0.4988	0.737	0.7723	0.8016	0.853	0.8337	0.8243	0.8913	0.8827	0.8137	0.7747	0.7715	0.767	0.6096	0.6445	0.6011	0.6032	0.4764	0.5329	0.9613	0.9505	0.6642	0.6812	0.5502
1220.01	0.9117	0.9976	0.8061	0.9356	0.836	0.8459	0.7435	0.8885	0.9065	0.8022	0.8503	0.8811	0.858	0.7844	0.8777	0.8507	0.8022	0.7561	0.7105	0.7076	0.8576	0.91	0.9098	0.8778	0.5162	0.4981	0.7381	0.7732	0.809	0.8777	0.8409	0.8146	0.8985	0.8841	0.8061	0.7737	0.7803	0.7798	0.6165	0.6481	0.6024	0.6044	0.4772	0.5385	0.9737	0.9561	0.6689	0.7228	0.5547
1230.01	0.9098	0.9874	0.8059	0.9213	0.8369	0.8466	0.7343	0.8831	0.9044	0.809	0.8473	0.8833	0.857	0.7756	0.8668	0.8457	0.7978	0.751	0.7109	0.7065	0.856	0.8925	0.9079	0.8736	0.52	0.5052	0.7357	0.7798	0.8096	0.8806	0.8412	0.8228	0.9002	0.8862	0.8006	0.7702	0.7833	0.7749	0.6225	0.6489	0.6027	0.6035	0.4805	0.5482	0.9674	0.9489	0.6671	0.7263	0.5577
1240.01	0.9087	0.9871	0.8068	0.9113	0.8371	0.8459	0.7257	0.8781	0.9034	0.8073	0.8468	0.8861	0.8463	0.7603	0.8575	0.8386	0.7931	0.7459	0.709	0.7112	0.8422	0.8691	0.9039	0.8723	0.5238	0.508	0.7404	0.7869	0.8135	0.8651	0.8433	0.8236	0.9074	0.8944	0.7941	0.7671	0.7869	0.7718	0.6184	0.6521	0.6049	0.6056	0.4854	0.5506	0.9617	0.9316	0.679	0.7496	0.5603
1250.01	0.9086	0.9799	0.8097	0.9061	0.8369	0.846	0.7197	0.8719	0.9012	0.8065	0.8467	0.8871	0.8308	0.7539	0.846	0.831	0.7873	0.7402	0.7123	0.7065	0.8621	0.8916	0.903	0.8642	0.5228	0.5105	0.742	0.7829	0.8221	0.8746	0.8406	0.8274	0.893	0.8948	0.7908	0.7631	0.789	0.7777	0.6222	0.6502	0.6016	0.6058	0.489	0.5511	0.9548	0.9232	0.6839	0.7459	0.5646
1260.01	0.9074	0.9787	0.8131	0.8917	0.8341	0.845	0.7164	0.8666	0.8968	0.8103	0.8447	0.8899	0.8193	0.7478	0.8393	0.825	0.7832	0.7372	0.7125	0.709	0.8621	0.8885	0.9006	0.8577	0.5298	0.5188	0.7409	0.7843	0.8181	0.8667	0.8517	0.8262	0.9084	0.9043	0.7848	0.7605	0.7855	0.7727	0.6251	0.653	0.604	0.605	0.4906	0.5529	0.956	0.9252	0.6858	0.7492	0.5679
1270.01	0.9097	0.9781	0.8183	0.8905	0.8355	0.845	0.7138	0.8583	0.8921	0.8272	0.8429	0.8919	0.8116	0.7399	0.8327	0.8176	0.7781	0.7325	0.7106	0.7106	0.8591	0.9004	0.8967	0.8472	0.5321	0.5191	0.7473	0.7761	0.8268	0.8625	0.855	0.8302	0.9012	0.9069	0.7808	0.756	0.7865	0.7829	0.6283	0.6543	0.6047	0.6099	0.493	0.5565	0.9411	0.9212	0.6984	0.7689	0.5704
1280	0.9103	0.9806	0.8221	0.8866	0.8328	0.8473	0.7104	0.851	0.8887	0.8049	0.8426	0.8932	0.8051	0.7284	0.8276	0.8038	0.7729	0.7292	0.7121	0.709	0.8503	0.9029	0.8964	0.8424	0.538	0.5199	0.7493	0.7791	0.8352	0.8735	0.8492	0.8381	0.9012	0.9133	0.7755	0.7534	0.7934	0.7716	0.6297	0.6567	0.6069	0.6091	0.4968	0.5545	0.9357	0.9192	0.7086	0.8154	0.5742
1290	0.9109	0.9792	0.8259	0.8841	0.8264	0.8463	0.7087	0.8398	0.8819	0.8218	0.8413	0.8939	0.7927	0.7229	0.8236	0.7902	0.7672	0.7261	0.7042	0.7095	0.8492	0.8821	0.8958	0.8338	0.5424	0.5221	0.7473	0.7816	0.8351	0.8712	0.8515	0.8433	0.9017	0.9111	0.7718	0.751	0.7935	0.7711	0.6369	0.659	0.6043	0.6083	0.4997	0.5588	0.9336	0.9154	0.6997	0.8824	0.5766
1300	0.9143	0.9783	0.8306	0.8737	0.8257	0.8459	0.7078	0.8317	0.877	0.8194	0.8391	0.8945	0.7803	0.7072	0.8153	0.7817	0.7601	0.7228	0.708	0.7165	0.8568	0.8951	0.8938	0.8264	0.5447	0.5197	0.7466	0.7962	0.8375	0.8663	0.8553	0.8479	0.9074	0.9123	0.7684	0.7473	0.7914	0.771	0.6338	0.6586	0.6042	0.6092	0.5017	0.5579	0.9335	0.9083	0.7141	0.8414	0.5802
1310	0.9172	0.9759	0.8381	0.8746	0.8239	0.8459	0.7085	0.8256	0.8715	0.8196	0.8379	0.8961	0.7761	0.6993	0.8077	0.7732	0.7558	0.7187	0.7109	0.708	0.8508	0.9002	0.8957	0.8165	0.5465	0.5303	0.7469	0.7845	0.8463	0.8692	0.8569	0.8461	0.9046	0.9074	0.7636	0.7448	0.8226	0.7753	0.6381	0.6603	0.6073	0.6114	0.5031	0.5608	0.9282	0.9084	0.714	0.8069	0.5828
1320	0.9144	0.9782	0.8393	0.8741	0.8232	0.8385	0.7061	0.8148	0.8647	0.8169	0.8362	0.8942	0.7629	0.6943	0.8017	0.7673	0.7501	0.7158	0.7129	0.7075	0.8548	0.8952	0.8939	0.8064	0.5514	0.5286	0.7541	0.8057	0.8413	0.8693	0.8583	0.843	0.8931	0.9139	0.7598	0.7409	0.8139	0.7756	0.6348	0.6607	0.6062	0.6061	0.507	0.5599	0.9236	0.9035	0.717	0.7912	0.5855
1330	0.9145	0.975	0.8446	0.8687	0.8195	0.8366	0.7085	0.8098	0.8607	0.8376	0.8348	0.8913	0.7592	0.6883	0.7957	0.7564	0.7444	0.7148	0.7132	0.7079	0.8499	0.9031	0.8939	0.7979	0.5547	0.5299	0.7492	0.8025	0.8399	0.869	0.8627	0.85	0.8944	0.9245	0.7566	0.7365	0.8263	0.7761	0.6376	0.6681	0.6111	0.611	0.5109	0.5549	0.9184	0.8997	0.7231	0.7997	0.5899
1340	0.9071	0.9779	0.8428	0.8659	0.8152	0.8344	0.7077	0.8017	0.8557	0.8197	0.8336	0.8899	0.7458	0.6802	0.7913	0.7493	0.739	0.7106	0.7127	0.7065	0.8692	0.8981	0.8914	0.791	0.5562	0.5391	0.7452	0.8032	0.8399	0.8679	0.872	0.8511	0.8889	0.9228	0.7536	0.7343	0.8102	0.7729	0.6461	0.669	0.6083	0.6094	0.5113	0.5602	0.9151	0.9007	0.7285	0.804	0.5925
1350	0.8995	0.98	0.8445	0.8611	0.8126*	0.8352*	0.7092	0.8017	0.8497	0.8292	0.8323*	0.887*	0.7393	0.6713	0.7833	0.7384	0.7337*	0.7074*	0.7102	0.7095	0.8768	0.8939	0.8879*	0.7838*	0.5611	0.54	0.7444	0.8163	0.8411*	0.8632*	0.8722	0.8575	0.8918	0.9191	0.7519*	0.7308*	0.817	0.7778	0.646	0.6699	0.614*	0.6057*	0.5146	0.5621	0.9097	0.8936	0.735*	0.813*	0.5968
1360	0.8893	0.9842	0.8461	0.8536	0.8124*	0.8337*	0.7088	0.7969	0.8433	0.8437	0.8291*	0.8833*	0.7315	0.663	0.7795	0.7313	0.7305*	0.7049*	0.7069	0.7171	0.8748	0.9055	0.8867*	0.7773*	0.562	0.5471	0.7454	0.8059	0.8404*	0.8574*	0.8826	0.8613	0.8912	0.9251	0.747*	0.7253*	0.8238	0.7733	0.6459	0.6698	0.6185*	0.6134*	0.517	0.5557	0.9048	0.8882	0.736*	0.8169*	0.5978
1370	0.8784	0.9875	0.8455	0.8451	0.8088*	0.829*	0.7094	0.7952	0.8388	0.839	0.8271*	0.8805*	0.7237	0.6568	0.7742	0.7254	0.7257*	0.7015*	0.7083	0.7149	0.8818	0.8955	0.8859*	0.7712*	0.5662	0.5507	0.758	0.8088	0.8372*	0.8547*	0.8785	0.8751	0.8818	0.9398	0.7436*	0.7219*	0.8374	0.7764	0.6498	0.6722	0.6167*	0.6135*	0.5195	0.5647	0.9017	0.8809	0.7428*	0.8255*	0.5995
1380.002*	0.86669999*	0.99069996*	0.84530003*	0.83690001*			0.71179999*	0.7972*	0.83290002*	0.85230003*			0.72120003*	0.65180001*	0.77010001*	0.7177*			0.70759998*	0.71130001*	0.88340001*	0.8908*			0.5685*	0.5522*	0.7545*	0.80119999*			0.8901*	0.90569995*	0.888*	0.96590003*			0.85059999*	0.77379999*	0.64669999*	0.67509998*			0.5201*	0.56519999*	0.8973*	0.8744*			0.60299998*
1390.002*	0.85349999*	0.99220004*	0.84869999*	0.82620002*			0.71560002*	0.79790001*	0.82979998*	0.85509998*			0.71809999*	0.6443*	0.7668*	0.71029999*			0.70639999*	0.72279999*	0.88070001*	0.89399997*			0.56889998*	0.55590001*	0.74129997*	0.8075*			0.8847*	0.9152*	0.87980001*	0.99020001*			0.8374*	0.77359998*	0.64600001*	0.67270002*			0.52350001*	0.56420002*	0.89160001*	0.87139997*			0.60489998*
1400.002*	0.83789998*	0.99559999*	0.8479*	0.81720001*			0.71789999*	0.79619997*	0.8241*	0.83800002*			0.71659999*	0.63940002*	0.76169997*	0.70160001*			0.7049*	0.70669999*	0.88599999*	0.88289998*			0.56990001*	0.55910002*	0.74280001*	0.80899999*			0.89279994*	0.92699998*	0.87300001*	0.99130002*			0.84640003*	0.77520002*	0.6545*	0.6754*			0.52680003*	0.56689998*	0.88719998*	0.86409998*			0.60559998*
1410.002*	0.82649998*	0.99390003*	0.84850002*	0.80550002*			0.72429998*	0.79969998*	0.81839997*	0.82749999*			0.71510003*	0.64090001*	0.75650001*	0.69440001*			0.69600002*	0.7141*	0.87409998*	0.87430001*			0.57659999*	0.55960003*	0.7423*	0.81439998*			0.89220002*	0.91199997*	0.87750002*	0.98009996*			0.84280001*	0.7727*	0.65529998*	0.6778*			0.52859997*	0.55999997*	0.88039998*	0.85879999*			0.60749999*
1420.002*	0.81709998*	0.99479998*	0.84900001*	0.79920001*			0.73329999*	0.79959998*	0.81599998*	0.86890002*			0.71429998*	0.64330003*	0.7507*	0.68879997*			0.70339997*	0.71299998*	0.8802*	0.87180001*			0.57509997*	0.5564*	0.75899999*	0.8184*			0.89059997*	0.92400002*	0.88189998*	1.00020002*			0.8384*	0.76200001*	0.65279999*	0.67949998*			0.53030001*	0.5633*	0.87389997*	0.85509998*			0.6089*
1430.002*	0.80480003*	0.99260005*	0.85020003*	0.79059997*			0.7398*	0.80759997*	0.81749998*	0.84910002*			0.71160001*	0.64019997*	0.74810001*	0.68669999*			0.70109999*	0.70610001*	0.87940002*	0.87229998*			0.58059999*	0.56390001*	0.75310003*	0.81100002*			0.89300001*	0.924*	0.87610003*	1.00710005*			0.84739999*	0.76810002*	0.65170003*	0.67719999*			0.53460003*	0.56699997*	0.86609999*	0.85219997*			0.6107*
1440.002*	0.79299998*	0.99250006*	0.85560001*	0.78160003*			0.74899998*	0.81009997*	0.81419998*	0.82929998*			0.70819999*	0.638*	0.74500002*	0.68190002*			0.7086*	0.71940001*	0.88119999*	0.86780001*			0.5802*	0.5677*	0.75699999*	0.81520002*			0.89300003*	0.94490004*	0.87970003*	0.99110004*			0.87130002*	0.75780003*	0.65130001*	0.67639998*			0.53619997*	0.56499997*	0.85689999*	0.8505*			0.61310003*
[truncated: 23 more columns]

## Sheet: Table S2. Fig1GH-Organs-SA.RAW-
Time (min)	R	R	AR	AR	P	P	LB	LB	S	S	VB	VB	FL	FL	FR	FR	DMSO 2%	DMSO 2%	DMSO 2%	DMSO 2%	GC	GC	GC	GC
0	0.0037	0.0021	0.0028	0.002	0.0015	0.0003	0.0004	-0.0018	-0.0005	0.0035	0.0032	0.0017	-0.0006	0.0031	0.0005	-0.0039	-0.0024	0.0111	-0.0024	0.0074	-0.0052	-0.0072	0.0008	0.0085
10	0.0039	0.002	0.0029	0.0008	0.0006	-0.0011	-0.0001	-0.0029	-0.0022	0.0022	0.0028	0.0001	-0.0008	0.0024	0.002	-0.0044	-0.0019	0.0121	-0.0026	0.0014	-0.0048	-0.0059	-0.0004	0.0083
20	0.0036	0.0013	0.0031	0.0004	0.0009	-0.0015	-0.0005	-0.0028	-0.0026	0.0021	0.0024	-0.0007	-0.0005	0.0019	0.0008	-0.0049	-0.0016	0.0106	-0.0029	0.0012	-0.0021	-0.0051	0.0004	0.0088
30	0.0025	0.0015	0.0035	0.0002	0.0009	-0.0008	-0.0008	-0.003	-0.0024	0.0024	0.0024	-0.001	-0.0003	0.002	0.0011	-0.005	-0.0014	0.0106	-0.0034	0.0013	-0.0031	-0.0056	0.0002	0.0092
39.9983	0.0019	0.0012	0.0023	0.0001	0.0012	-0.0005	-0.0006	-0.0032	-0.0021	0.0023	0.0023	-0.0011	-0.0001	0.0022	0.0008	-0.0053	-0.0008	0.0126	-0.0033	0.0012	-0.0023	-0.0051	0	0.0088
49.9983	0.0017	0.0016	0.0007	0.0001	0.0013	0	-0.0004	-0.0034	-0.0021	0.0026	0.0023	-0.0012	0.0001	0.0022	0.001	-0.0055	-0.0009	0.0104	-0.0033	0.0019	-0.0023	-0.0056	0.0004	0.0089
59.9983	0.0017	0.002	0.0008	0.0003	0.0019	0	-0.0002	-0.0039	-0.0025	0.0029	0.0023	-0.0015	0.0003	0.0024	0.0012	-0.0056	-0.0007	0.0106	-0.0033	0.0018	-0.0017	-0.003	0.0004	0.0089
69.9983	0.0014	0.0014	0.0008	0.0002	0.0017	-0.0008	-0.0001	-0.0053	-0.0035	0.0029	0.0026	-0.0018	0.0006	0.0024	0.0013	-0.0058	-0.0006	0.0093	-0.0035	0.0015	-0.0014	-0.0047	0.0004	0.0089
79.9983	0.0023	0.0007	0.0012	0.0007	0.0017	-0.0007	-0.0001	-0.0048	-0.0041	0.0024	0.002	-0.0023	0.0026	0.0021	0.0012	-0.0058	-0.0003	0.0092	-0.0034	0.0013	-0.001	-0.0031	0.0007	0.0093
89.9983	0.0006	0.002	0.0015	0.0004	0.0017	-0.0005	0.0004	-0.0047	-0.0039	0.0032	0.0028	-0.0023	0.0019	0.0024	0.0008	-0.0063	-0.0002	0.0074	-0.0036	0.0014	-0.0004	-0.0045	0.0006	0.0094
99.9967	0.0013	0.0017	0.0008	0.0015	0.0018	-0.0008	-0.0001	-0.0034	-0.0029	0.0046	0.0028	-0.0025	0.0001	0.0028	0.0027	-0.0045	0.0002	0.01	-0.0039	0.0018	-0.0007	-0.0038	0.0004	0.009
109.998	0.0016	0.0023	0.001	0.0012	0.0018	-0.0007	-0.0003	-0.0032	-0.0024	0.0046	0.0026	-0.0028	-0.0003	0.0032	0.0039	-0.0043	0.0007	0.0121	-0.0035	0.0018	0.0004	-0.003	0.0006	0.0086
119.997	0.0013	0.0024	0.001	0.0015	0.002	-0.0009	0.0009	-0.0031	-0.0032	0.0047	0.0027	-0.0028	0.0008	0.0036	0.0032	-0.0049	0.0013	0.0091	-0.0034	0.0014	0.0004	-0.0026	0.0005	0.0086
129.997	0.0017	0.0024	0.0014	0.0013	0.0019	-0.0008	0.001	-0.0029	-0.0035	0.0047	0.0029	-0.0029	0.0008	0.0031	0.0032	-0.0046	0.0019	0.0101	-0.0031	0.001	0.0015	-0.0008	0.0009	0.0086
139.997	0.0021	0.0025	0.0016	0.0017	0.0023	-0.0008	0.0009	-0.0031	-0.003	0.005	0.0029	-0.0028	0.0017	0.003	0.0036	-0.0046	0.0032	0.0083	-0.0033	0.0008	0.0035	-0.0004	0.0011	0.0088
149.997	0.002	0.0028	0.0018	0.0018	0.0024	-0.0006	0.001	-0.0027	-0.0029	0.0051	0.0034	-0.0021	0.0018	0.0039	0.0037	-0.0041	0.0047	0.0108	-0.0032	0.0007	0.004	0.0021	0.0008	0.0074
159.995	0.0023	0.003	0.0017	0.0018	0.0023	-0.0002	0.001	-0.0026	-0.0031	0.0053	0.0036	-0.0024	0.001	0.0043	0.0041	-0.0041	0.0052	0.0127	-0.0029	0.0008	0.0062	0.0034	0.0015	0.0078
169.995	0.003	0.003	0.0022	0.0023	0.0027	0.0002	0.0014	-0.0022	-0.0026	0.0059	0.0036	-0.0015	0.0019	0.0031	0.0036	-0.0039	0.0069	0.0139	-0.003	0.0003	0.0092	0.0065	0.002	0.0077
179.995	0.0029	0.0034	0.0024	0.0025	0.0032	0.0004	0.0016	-0.0021	-0.0021	0.0057	0.0039	-0.0013	0.0024	0.0037	0.0037	-0.0039	0.0094	0.0143	-0.0024	0.0002	0.0125	0.0099	0.0024	0.0071
189.995	0.0029	0.0036	0.0029	0.0027	0.0037	0.001	0.0019	-0.0017	-0.002	0.0061	0.0046	-0.0014	0.0018	0.0036	0.0044	-0.0032	0.0121	0.0191	-0.0023	0.0005	0.0166	0.0162	0.003	0.0061
199.995	0.0033	0.0039	0.0033	0.0029	0.004	0.0015	0.0024	-0.0012	-0.0022	0.0069	0.0051	-0.001	0.0029	0.0037	0.0053	-0.0026	0.014	0.0218	-0.0013	0.0007	0.0203	0.0203	0.0039	0.0056
209.995	0.004	0.0043	0.0037	0.0035	0.0044	0.0021	0.0029	-0.0002	-0.0012	0.0068	0.0056	-0.0004	0.0025	0.0042	0.0051	-0.0022	0.0157	0.0239	-0.0008	0.0017	0.0216	0.0255	0.0049	0.0045
219.993	0.004	0.005	0.0042	0.0042	0.0051	0.0029	0.0038	0.0005	-0.0013	0.0069	0.0058	0.0003	0.0028	0.005	0.0063	-0.001	0.03	0.0402	0	0.0023	0.0339	0.0389	0.0056	0.0034
229.993	0.0048	0.0051	0.0051	0.0047	0.006	0.0036	0.0045	0.0009	-0.0005	0.0077	0.0063	0.0011	0.0035	0.0042	0.0069	-0.0008	0.0363	0.0459	0.0009	0.0034	0.0431	0.0433	0.0069	0.0025
239.993	0.0053	0.0057	0.0057	0.0056	0.0076	0.0046	0.0052	0.0024	-0.0006	0.0084	0.0069	0.0015	0.0049	0.0047	0.0074	-0.0001	0.0438	0.0552	0.0017	0.0045	0.0496	0.0533	0.0088	0.0007
249.993	0.0059	0.0066	0.0064	0.0062	0.0089	0.0056	0.0062	0.003	-0.0002	0.0089	0.0078	0.002	0.0047	0.0061	0.0076	0.001	0.0514	0.0618	0.0035	0.0056	0.0573	0.0624	0.0102	0.0015
259.993	0.0066	0.0074	0.0078	0.0075	0.0102	0.0069	0.0073	0.0035	0.0006	0.0102	0.0083	0.0034	0.0036	0.006	0.0084	0.0022	0.0584	0.0662	0.0048	0.007	0.0655	0.0735	0.0122	0.0035
269.993	0.0076	0.0084	0.0089	0.0082	0.0119	0.0084	0.0087	0.0038	0.0013	0.0095	0.0093	0.0041	0.004	0.0066	0.0107	0.0038	0.0667	0.0764	0.0068	0.0091	0.0734	0.0795	0.0151	0.0058
279.992	0.009	0.0095	0.0101	0.0099	0.0136	0.0102	0.0116	0.0061	0.0027	0.011	0.0107	0.0057	0.0066	0.0068	0.0112	0.006	0.0752	0.0821	0.009	0.0109	0.0824	0.086	0.0174	0.0086
289.992	0.0104	0.0109	0.0116	0.0112	0.0158	0.0123	0.0122	0.0073	0.0024	0.0114	0.012	0.0071	0.007	0.0107	0.0147	0.0074	0.0835	0.089	0.0112	0.013	0.09	0.091	0.02	0.0117
299.992	0.0119	0.0123	0.0133	0.0132	0.0179	0.0148	0.016	0.008	0.0048	0.0119	0.0135	0.009	0.0083	0.0083	0.0149	0.0098	0.0927	0.0977	0.0137	0.0156	0.0975	0.0992	0.0237	0.0147
310.033	0.0138	0.0146	0.0153	0.0153	0.0198	0.017	0.0195	0.0102	0.008	0.0129	0.0156	0.011	0.0083	0.0109	0.0148	0.0112	0.1069	0.1112	0.0167	0.0183	0.105	0.1072	0.0262	0.0186
320.032	0.0157	0.0155	0.0172	0.0172	0.022	0.0195	0.0179	0.0126	0.0067	0.0139	0.0169	0.0129	0.0097	0.012	0.0188	0.0134	0.1189	0.1249	0.0201	0.021	0.1154	0.1157	0.0297	0.0221
330.032	0.0172	0.0178	0.0192	0.0195	0.0243	0.022	0.02	0.0137	0.0102	0.0159	0.0187	0.0147	0.0094	0.013	0.0204	0.0158	0.1334	0.1376	0.0232	0.024	0.125	0.1244	0.0334	0.0262
340.032	0.02	0.0201	0.0218	0.0214	0.0265	0.0246	0.0222	0.016	0.0096	0.0171	0.0208	0.0173	0.0126	0.014	0.023	0.0176	0.1515	0.1534	0.0267	0.0266	0.1354	0.1351	0.0369	0.0281
350.032	0.0222	0.0222	0.0242	0.0242	0.029	0.0274	0.0248	0.0237	0.0152	0.0191	0.0229	0.0196	0.011	0.0145	0.0217	0.0233	0.1721	0.1677	0.0303	0.0295	0.1463	0.1452	0.0408	0.035
360.032	0.0251	0.025	0.0266	0.0266	0.0319	0.0306	0.0314	0.0183	0.017	0.0209	0.0246	0.0222	0.0139	0.0153	0.0256	0.0218	0.1935	0.1885	0.0345	0.033	0.1528	0.1563	0.0447	0.0386
370.03	0.0279	0.0288	0.0292	0.0294	0.0345	0.0337	0.0299	0.0245	0.0152	0.0226	0.0266	0.025	0.0143	0.0172	0.0273	0.0249	0.2144	0.2057	0.0386	0.0366	0.1632	0.1675	0.049	0.0427
380.03	0.0299	0.0305	0.0319	0.0319	0.0376	0.0373	0.0401	0.0232	0.0207	0.0272	0.0286	0.0272	0.0141	0.0185	0.0305	0.0287	0.2313	0.2241	0.0428	0.04	0.1697	0.1759	0.0528	0.0472
390.03	0.0327	0.0343	0.0345	0.0348	0.0406	0.0406	0.0355	0.0256	0.0266	0.0278	0.0309	0.03	0.0159	0.0202	0.0308	0.0295	0.2528	0.2442	0.0472	0.0436	0.178	0.1883	0.0573	0.0516
400.03	0.0361	0.0365	0.0372	0.0379	0.0438	0.044	0.0402	0.0285	0.0226	0.0287	0.0331	0.0325	0.0193	0.0223	0.0346	0.0355	0.2685	0.2657	0.0518	0.0476	0.1911	0.2006	0.0611	0.0559
410.03	0.0393	0.04	0.0399	0.0407	0.0466	0.0467	0.0414	0.0306	0.0262	0.0312	0.0354	0.0354	0.022	0.0246	0.038	0.0444	0.2799	0.2836	0.0566	0.0509	0.2054	0.2146	0.0652	0.0602
420.03	0.0419	0.0427	0.0427	0.0436	0.0497	0.0504	0.0442	0.0321	0.0301	0.0329	0.0376	0.0388	0.0252	0.0269	0.0427	0.0392	0.2878	0.2946	0.0608	0.0549	0.2233	0.2288	0.0683	0.0649
430.028	0.0447	0.0481	0.0457	0.0465	0.0529	0.0536	0.0471	0.0351	0.0308	0.0349	0.0401	0.041	0.0239	0.0288	0.0457	0.0465	0.3032	0.3122	0.0659	0.0583	0.2436	0.244	0.072	0.0683
440.028	0.0474	0.0515	0.0489	0.0494	0.0559	0.056	0.0495	0.0367	0.0357	0.0387	0.0423	0.0446	0.0288	0.0306	0.0467	0.0456	0.3194	0.3178	0.0703	0.0621	0.2587	0.2617	0.0754	0.0715
450.028	0.0503	0.0582	0.0514	0.0523	0.0585	0.0588	0.0597	0.0377	0.0397	0.0402	0.0443	0.0466	0.0301	0.0329	0.0526	0.0471	0.3385	0.3359	0.0746	0.0658	0.2736	0.2786	0.0791	0.0755
460.03	0.0531	0.0555	0.054	0.0551	0.0611	0.0616	0.0715	0.0488	0.0367	0.0438	0.0465	0.0488	0.0328	0.0365	0.054	0.0561	0.3552	0.3508	0.0793	0.0694	0.2972	0.2967	0.0818	0.0765
470.028	0.0562	0.0664	0.0562	0.0578	0.0637	0.0642	0.0574	0.0485	0.0408	0.0466	0.0489	0.0522	0.0377	0.0396	0.0565	0.0523	0.3769	0.3671	0.0832	0.0734	0.3117	0.3216	0.0854	0.0817
480.028	0.0576	0.0668	0.0586	0.0597	0.0663	0.0671	0.0597	0.0618	0.0458	0.0509	0.0509	0.0561	0.0417	0.042	0.0612	0.0626	0.4001	0.3943	0.0881	0.0769	0.3254	0.3421	0.0878	0.0854
490.027	0.0603	0.0654	0.0617	0.0617	0.0686	0.0694	0.0621	0.0588	0.0482	0.052	0.0529	0.0569	0.0434	0.0453	0.0615	0.0599	0.4202	0.4186	0.092	0.0799	0.3525	0.3656	0.0908	0.0886
500.027	0.0621	0.0723	0.0634	0.0643	0.0709	0.0721	0.0643	0.0581	0.0501	0.0557	0.055	0.0595	0.049	0.0478	0.0701	0.0642	0.4414	0.442	0.0954	0.0833	0.363	0.39	0.093	0.0914
510.027	0.0653	0.074	0.0654	0.0661	0.0733	0.0744	0.0665	0.0592	0.059	0.06	0.0568	0.0622	0.0505	0.051	0.0737	0.0661	0.4579	0.4586	0.0993	0.0859	0.3843	0.4028	0.0955	0.0943
520.027	0.0665	0.0764	0.0672	0.0678	0.0755	0.0772	0.0689	0.0604	0.0589	0.0623	0.059	0.0645	0.0559	0.0567	0.075	0.0738	0.4783	0.4757	0.1028	0.0889	0.4102	0.4238	0.098	0.0971
530.027	0.0688	0.0774	0.0688	0.0695	0.0778	0.0788	0.0706	0.0707	0.0595	0.0651	0.0613	0.0664	0.0603	0.059	0.0785	0.0759	0.491	0.4918	0.1065	0.091	0.4335	0.4423	0.1009	0.1001
540.025	0.0704	0.0791	0.0709	0.0712	0.0796	0.081	0.0732	0.0636	0.0651	0.0688	0.0627	0.0691	0.0632	0.0638	0.0838	0.0761	0.5027	0.5082	0.1091	0.0942	0.4378	0.4543	0.1032	0.1023
550.025	0.0733	0.0835	0.0728	0.0729	0.0815	0.0831	0.0764	0.0754	0.0699	0.0722	0.0644	0.0707	0.0662	0.0679	0.0844	0.0806	0.5135	0.5234	0.1133	0.0969	0.4378	0.466	0.1053	0.1052
560.025	0.0743	0.0851	0.0745	0.0747	0.0836	0.0849	0.0965	0.0823	0.066	0.073	0.0659	0.0705	0.07	0.0707	0.0859	0.0795	0.5279	0.5374	0.1164	0.099	0.4504	0.4839	0.1074	0.1076
570.025	0.0762	0.0873	0.0762	0.0764	0.0855	0.087	0.082	0.0766	0.0719	0.0759	0.0674	0.0745	0.0742	0.0739	0.0852	0.0814	0.539	0.5512	0.1191	0.1016	0.464	0.496	0.1095	0.11
580.025	0.0779	0.0892	0.0775	0.0781	0.0873	0.0889	0.0801	0.0891	0.0737	0.0794	0.0691	0.0795	0.0806	0.077	0.086	0.0818	0.5516	0.5641	0.1229	0.1043	0.4846	0.5117	0.1118	0.1129
590.025	0.0794	0.0912	0.0794	0.0793	0.089	0.0906	0.1137	0.0695	0.0744	0.0796	0.0709	0.0787	0.0833	0.0794	0.0883	0.0853	0.5684	0.5816	0.1252	0.1067	0.5094	0.5372	0.1141	0.1154
600.025	0.0808	0.0923	0.0809	0.0802	0.0912	0.0929	0.1103	0.0776	0.0779	0.0831	0.0721	0.0831	0.0857	0.0838	0.0912	0.0844	0.5782	0.5993	0.1284	0.1093	0.5346	0.5601	0.1164	0.1174
610.023	0.0825	0.0955	0.0825	0.0816	0.0924	0.0947	0.1094	0.0897	0.0798	0.0856	0.0738	0.0792	0.0878	0.0868	0.094	0.0874	0.5991	0.6165	0.1321	0.112	0.5652	0.585	0.1182	0.1203
620.023	0.0843	0.0982	0.0837	0.0833	0.0947	0.0963	0.1001	0.088	0.0804	0.086	0.0745	0.0807	0.0901	0.0893	0.0984	0.0873	0.6198	0.6389	0.135	0.1138	0.5932	0.6034	0.1207	0.1229
630.023	0.0855	0.0993	0.0848	0.0841	0.0963	0.0992	0.1131	0.0863	0.0841	0.089	0.076	0.0881	0.0924	0.091	0.098	0.0913	0.6373	0.6596	0.138	0.1168	0.6213	0.6312	0.1224	0.1251
640.023	0.0864	0.101	0.0865	0.0855	0.0976	0.1008	0.1147	0.0829	0.0852	0.0926	0.0773	0.0862	0.0952	0.0934	0.1002	0.0946	0.6536	0.6788	0.1408	0.1193	0.656	0.6662	0.1244	0.1273
650.023	0.0873	0.1032	0.0875	0.0866	0.0994	0.1022	0.1119	0.0898	0.0846	0.0934	0.0787	0.0935	0.0971	0.0959	0.1034	0.0966	0.674	0.698	0.1443	0.1209	0.7072	0.7195	0.127	0.1308
660.022	0.0891	0.1046	0.0895	0.0877	0.1022	0.1034	0.1062	0.0877	0.0886	0.0947	0.0797	0.091	0.0989	0.0987	0.1064	0.0994	0.6932	0.7168	0.1478	0.1236	0.7836	0.7802	0.1291	0.1331
670.022	0.09	0.1063	0.09	0.0889	0.106	0.1075	0.1144	0.0767	0.0899	0.0971	0.0805	0.0924	0.1036	0.103	0.109	0.1018	0.7132	0.7331	0.1508	0.1259	0.8355	0.8295	0.1318	0.136
680.022	0.0917	0.1076	0.0917	0.0898	0.1058	0.1066	0.1159	0.0833	0.0918	0.0971	0.0822	0.0917	0.1058	0.104	0.1118	0.1043	0.7346	0.7512	0.1541	0.129	0.8667	0.8567	0.1338	0.1382
690.022	0.0918	0.1089	0.0929	0.0911	0.1061	0.1095	0.1044	0.0787	0.0943	0.0991	0.0833	0.0934	0.1102	0.1068	0.1178	0.1065	0.752	0.771	0.1572	0.1313	0.8832	0.8836	0.1364	0.1402
700.022	0.0933	0.1121	0.0936	0.0923	0.1083	0.1112	0.1058	0.081	0.096	0.102	0.0849	0.0937	0.1152	0.1096	0.122	0.1085	0.7722	0.7895	0.161	0.1339	0.9061	0.9068	0.1392	0.1434
710.022	0.0957	0.1148	0.0945	0.0932	0.109	0.1123	0.1101	0.088	0.0984	0.1039	0.0862	0.0954	0.1171	0.1115	0.1226	0.1145	0.793	0.8099	0.164	0.136	0.9203	0.9224	0.1417	0.1466
720.02	0.0967	0.1166	0.0963	0.0939	0.1108	0.1169	0.1083	0.0842	0.1019	0.1064	0.0875	0.0977	0.1176	0.1137	0.129	0.1154	0.8175	0.8294	0.1675	0.1388	0.9357	0.9384	0.1448	0.1502
730.02	0.0975	0.1187	0.0965	0.0958	0.1135	0.1176	0.1103	0.0884	0.1022	0.1078	0.0891	0.098	0.124	0.1164	0.1306	0.1189	0.8331	0.8531	0.1709	0.1412	0.9521	0.956	0.1472	0.1536
740.02	0.0981	0.1184	0.0978	0.0963	0.1177	0.1184	0.1136	0.0887	0.1031	0.1094	0.0898	0.1001	0.1284	0.1196	0.1349	0.1218	0.8469	0.8679	0.1739	0.1429	0.962	0.9655	0.1503	0.1555
750.02	0.0991	0.1189	0.0987	0.0978	0.1182	0.1248	0.1135	0.0909	0.107	0.1121	0.0916	0.1016	0.1311	0.1233	0.1397	0.1239	0.865	0.8844	0.1776	0.1466	0.9614	0.9748	0.1528	0.159
760.02	0.1006	0.1235	0.1007	0.0989	0.1191	0.1262	0.1178	0.0894	0.1094	0.1143	0.0934	0.1034	0.1356	0.1259	0.146	0.1286	0.8798	0.894	0.1804	0.1481	0.9633	0.9747	0.1562	0.1607
770.018	0.1018	0.1257	0.1019	0.0998	0.12	0.1273	0.115	0.0912	0.1112	0.1159	0.0942	0.1037	0.1381	0.1322	0.1485	0.1313	0.8938	0.9028	0.1841	0.1508	0.9676	0.9793	0.1598	0.1664
780.018	0.1029	0.1302	0.1031	0.1005	0.1213	0.1287	0.1169	0.0957	0.1134	0.1183	0.0965	0.1063	0.1425	0.1369	0.1507	0.1382	0.9002	0.9147	0.187	0.1537	0.9689	0.9781	0.1622	0.1696
790.018	0.104	0.1328	0.1041	0.102	0.1243	0.1321	0.1207	0.0989	0.1156	0.1206	0.0986	0.1095	0.1428	0.1393	0.1547	0.1434	0.9074	0.9079	0.1911	0.1566	0.9588	0.9775	0.1657	0.1728
800.018	0.1049	0.1356	0.1057	0.1024	0.1265	0.1361	0.1237	0.0998	0.1186	0.1231	0.1001	0.1105	0.1466	0.144	0.1583	0.1481	0.9094	0.9012	0.1946	0.1587	0.9425	0.9515	0.1693	0.1762
810.018	0.1066	0.1385	0.1076	0.1036	0.1289	0.1389	0.1282	0.1017	0.1203	0.126	0.1021	0.1113	0.156	0.1456	0.1619	0.1533	0.9221	0.898	0.198	0.1621	0.9311	0.9478	0.1723	0.1799
820.018	0.108	0.1409	0.1069	0.1053	0.1303	0.1404	0.1284	0.102	0.1244	0.1279	0.1042	0.1134	0.157	0.1529	0.1624	0.1597	0.9163	0.9034	0.2022	0.1642	0.9124	0.9346	0.1766	0.1865
830.017	0.1082	0.1439	0.1084	0.1062	0.1326	0.1431	0.1311	0.1037	0.1252	0.1311	0.1061	0.1156	0.165	0.1554	0.1751	0.1648	0.9054	0.9119	0.2056	0.1671	0.9176	0.9307	0.1794	0.1891
840.017	0.1106	0.1484	0.1095	0.1073	0.1351	0.144	0.1304	0.109	0.1295	0.1338	0.1074	0.1173	0.1693	0.1584	0.171	0.1701	0.9085	0.9009	0.2091	0.1705	0.9063	0.9218	0.1838	0.1932
850.017	0.111	0.1505	0.1105	0.1083	0.1385	0.1508	0.133	0.108	0.1331	0.1345	0.1102	0.1221	0.1725	0.1621	0.1825	0.1732	0.9229	0.8908	0.2135	0.1734	0.9083	0.9048	0.1873	0.1964
860.017	0.1128	0.155	0.1119	0.1096	0.1464	0.1517	0.1358	0.1099	0.1361	0.1385	0.1128	0.123	0.1784	0.1676	0.1866	0.1766	0.9122	0.8963	0.2169	0.1763	0.9196	0.9231	0.1913	0.1999
870.017	0.114	0.1586	0.1127	0.1104	0.1444	0.1555	0.1392	0.1153	0.1392	0.1421	0.1145	0.1234	0.1811	0.1749	0.1951	0.1849	0.9026	0.9129	0.2204	0.1791	0.9475	0.9136	0.1954	0.2057
880.017	0.1147	0.1625	0.1143	0.1119	0.1456	0.1602	0.1427	0.1172	0.143	0.1456	0.1176	0.128	0.1866	0.1813	0.1966	0.1898	0.9313	0.9006	0.2246	0.1822	0.9631	0.9072	0.2	0.2111
890.015	0.1166	0.1665	0.1155	0.113	0.1498	0.1629	0.1442	0.1176	0.144	0.1472	0.1202	0.1304	0.1893	0.1842	0.1995	0.1967	0.9179	0.8855	0.2293	0.186	0.9495	0.9048	0.2042	0.2161
900.015	0.1179	0.1706	0.1172	0.1141	0.1492	0.1644	0.1479	0.1231	0.1486	0.1503	0.1223	0.1326	0.1967	0.1886	0.208	0.2012	0.9217	0.8932	0.2327	0.1891	0.9399	0.9023	0.2094	0.2209
910.015	0.1195	0.1752	0.1181	0.1158	0.1543	0.1754	0.1518	0.1248	0.1525	0.1542	0.1258	0.1352	0.2062	0.1941	0.2106	0.2072	0.9073	0.9053	0.2368	0.1924	0.9421	0.9138	0.2143	0.2249
920.015	0.1208	0.1781	0.1193	0.1164	0.1564	0.1715	0.1534	0.1258	0.1555	0.1572	0.1281	0.1376	0.2062	0.2001	0.2136	0.2123	0.9353	0.9266	0.2416	0.1964	0.9296	0.9026	0.2184	0.2307
930.015	0.1226	0.1823	0.1214	0.1181	0.1603	0.1742	0.1579	0.1341	0.16	0.1607	0.1308	0.1411	0.2114	0.2052	0.2155	0.2186	0.9255	0.9289	0.2459	0.1997	0.9296	0.902	0.2242	0.2367
940.013	0.1235	0.1876	0.123	0.12	0.162	0.1846	0.1598	0.1384	0.1633	0.1654	0.1341	0.1482	0.2173	0.2114	0.2202	0.224	0.9223	0.9186	0.2503	0.2039	0.9097	0.8979	0.2287	0.2423
950.013	0.1254	0.192	0.1238	0.121	0.1686	0.1881	0.163	0.1407	0.1669	0.1684	0.1378	0.1479	0.2201	0.2158	0.2237	0.2311	0.9159	0.9229	0.2555	0.2081	0.9	0.8888	0.2338	0.2459
960.013	0.1261	0.1945	0.1247	0.1217	0.1699	0.1946	0.1705	0.1484	0.1731	0.1706	0.1413	0.1519	0.2266	0.2194	0.218	0.2363	0.9251	0.9171	0.2596	0.2123	0.8977	0.8847	0.2396	0.2518
970.013	0.1274	0.1988	0.1264	0.1229	0.1734	0.1985	0.1718	0.1482	0.1762	0.1763	0.1441	0.1569	0.2304	0.2239	0.2249	0.2408	0.9339	0.9195	0.2652	0.2156	0.8889	0.8831	0.2453	0.2583
980.013	0.1292	0.2033	0.1282	0.1245	0.1734	0.2032	0.1754	0.1602	0.1788	0.1808	0.1471	0.1618	0.2356	0.2288	0.2304	0.2478	0.9264	0.9151	0.2712	0.2208	0.8894	0.8744	0.2498	0.2641
990.012	0.1315	0.2077	0.1304	0.1258	0.182	0.2065	0.1797	0.1627	0.184	0.1842	0.1516	0.1642	0.241	0.2355	0.2353	0.2562	0.9237	0.9135	0.2753	0.2247	0.8876	0.8692	0.2551	0.2692
1000.01	0.1327	0.2115	0.1316	0.1274	0.184	0.2114	0.1834	0.1675	0.1885	0.1877	0.1555	0.1723	0.2457	0.2399	0.2398	0.2596	0.9278	0.9098	0.2813	0.2287	0.8794	0.8658	0.2607	0.275
1010.01	0.1347	0.2165	0.1329	0.1292	0.1911	0.2207	0.1919	0.1718	0.1948	0.1914	0.1588	0.1739	0.2495	0.2433	0.2484	0.2647	0.9232	0.9077	0.2867	0.2343	0.8747	0.8631	0.2659	0.2779
1020.01	0.1355	0.2223	0.1358	0.1303	0.2001	0.2268	0.1945	0.1765	0.1986	0.196	0.1631	0.1743	0.2529	0.2469	0.2513	0.2722	0.9231	0.895	0.2915	0.2385	0.8757	0.8616	0.2704	0.285
1030.01	0.1381	0.2241	0.1369	0.1318	0.1985	0.2363	0.1985	0.1789	0.2023	0.2009	0.1679	0.1803	0.256	0.252	0.2556	0.2771	0.9132	0.8962	0.2966	0.2424	0.8726	0.8645	0.2752	0.2895
1040.01	0.1396	0.2289	0.1392	0.1343	0.2009	0.2347	0.2049	0.1903	0.2082	0.2054	0.1705	0.1835	0.2596	0.2561	0.2584	0.283	0.9059	0.8804	0.3024	0.248	0.879	0.8643	0.2802	0.2953
1050.01	0.1409	0.2352	0.1408	0.136	0.2178	0.2503	0.2108	0.1911	0.2124	0.2106	0.175	0.1896	0.2667	0.2603	0.2622	0.2878	0.9017	0.8754	0.3079	0.2524	0.8799	0.8634	0.2852	0.2979
1060.01	0.1429	0.239	0.142	0.1367	0.2163	0.2555	0.2249	0.1972	0.2172	0.2141	0.1803	0.1969	0.2696	0.2644	0.267	0.2936	0.8969	0.8763	0.3131	0.2568	0.8827	0.8591	0.2892	0.3027
1070.01	0.1446	0.2436	0.1446	0.1392	0.217	0.2625	0.2207	0.216	0.2221	0.2196	0.1853	0.2004	0.2751	0.2693	0.2693	0.2988	0.892	0.8727	0.3197	0.2625	0.8881	0.862	0.2936	0.307
1080.01	0.147	0.2516	0.1475	0.1406	0.2264	0.2684	0.2251	0.2157	0.2262	0.224	0.1905	0.2046	0.2798	0.2738	0.2808	0.3045	0.8855	0.8634	0.3246	0.2672	0.8907	0.8652	0.2986	0.3087
1090.01	0.149	0.2551	0.1485	0.1417	0.2236	0.2775	0.2321	0.2149	0.233	0.2302	0.1952	0.2117	0.2852	0.2775	0.286	0.3094	0.8782	0.8563	0.3303	0.272	0.8893	0.8656	0.3018	0.3132
1100.01	0.151	0.2635	0.1505	0.1439	0.2383	0.29	0.2403	0.2271	0.2386	0.2329	0.2018	0.2158	0.288	0.2823	0.2906	0.3142	0.8706	0.8543	0.3364	0.2772	0.8918	0.8671	0.3054	0.3161
1110.01	0.1534	0.2678	0.1526	0.1457	0.241	0.2922	0.2597	0.2271	0.2431	0.2393	0.2066	0.2201	0.2928	0.2873	0.2951	0.3195	0.8678	0.8498	0.3412	0.2818	0.8893	0.8679	0.3089	0.3182
1120.01	0.1553	0.2796	0.1557	0.1476	0.2441	0.3017	0.2538	0.2518	0.2482	0.2427	0.2111	0.2265	0.2944	0.2921	0.2955	0.3212	0.8628	0.8492	0.347	0.2864	0.885	0.8787	0.3108	0.3208
1130.01	0.1581	0.2832	0.1585	0.1493	0.2501	0.3142	0.2649	0.2545	0.2526	0.2493	0.2173	0.2317	0.3009	0.297	0.2992	0.3249	0.8574	0.8468	0.3526	0.2919	0.884	0.8927	0.3136	0.3233
1140.01	0.1606	0.2848	0.1607	0.1535	0.2582	0.3235	0.2624	0.2444	0.2577	0.2545	0.223	0.2383	0.3024	0.3001	0.3023	0.3278	0.8591	0.8422	0.3574	0.2964	0.8907	0.9194	0.3169	0.3254
1150.01	0.163	0.2861	0.1626	0.1539	0.27	0.33	0.291	0.2612	0.2642	0.2597	0.2291	0.2437	0.3092	0.3033	0.3076	0.3327	0.8548	0.8412	0.3622	0.3008	0.8858	0.9514	0.3195	0.3275
1160.01	0.1663	0.2971	0.1655	0.1566	0.2693	0.3399	0.2995	0.2761	0.2696	0.2661	0.2359	0.2489	0.3099	0.308	0.3105	0.3352	0.8533	0.8424	0.3674	0.3062	0.8828	0.974	0.3234	0.3307
1170.01	0.1677	0.3068	0.1694	0.1576	0.2774	0.3481	0.3008	0.2651	0.2759	0.2682	0.2419	0.2557	0.3162	0.3125	0.3172	0.3363	0.8483	0.8448	0.3721	0.3101	0.8866	0.9888	0.3243	0.3323
1180.01	0.1707	0.3064	0.1707	0.1602	0.2862	0.3572	0.3211	0.29	0.2812	0.2773	0.2479	0.2612	0.3191	0.3163	0.3224	0.3412	0.8445	0.847	0.3759	0.3142	0.8835	0.9841	0.327	0.3333
1190.01	0.1736	0.3191	0.1746	0.1631	0.2932	0.3649	0.3215	0.2801	0.2862	0.2811	0.2549	0.2655	0.3224	0.3196	0.3198	0.3429	0.8413	0.8513	0.3814	0.3186	0.8921	0.9822	0.3293	0.3343
1200.01	0.1767	0.3164	0.1789	0.1643	0.3064	0.3733	0.3311	0.3006	0.2907	0.2872	0.2619	0.2723	0.3278	0.3224	0.326	0.3449	0.8389	0.8498	0.3838	0.3211	0.9072	0.9716	0.3329	0.3386
1210.01	0.1796	0.3285	0.1817	0.1682	0.3121	0.3809	0.333	0.2936	0.2952	0.2912	0.2683	0.2782	0.3344	0.3303	0.3266	0.3474	0.8366	0.8524	0.3873	0.324	0.9265	0.9487	0.335	0.3394
1220.01	0.1823	0.3289	0.183	0.1703	0.3217	0.3888	0.3389	0.2961	0.3021	0.2978	0.2743	0.2829	0.3347	0.3344	0.3279	0.3493	0.8341	0.8571	0.3905	0.327	0.9486	0.9316	0.3357	0.3413
1230.01	0.1858	0.3383	0.191	0.1719	0.3253	0.3965	0.3376	0.3173	0.306	0.3032	0.282	0.2879	0.3403	0.3205	0.3312	0.3521	0.832	0.8586	0.3936	0.3309	0.9694	0.9213	0.3383	0.3428
1240.01	0.1886	0.3459	0.1915	0.1743	0.3368	0.4024	0.3526	0.3221	0.31	0.3055	0.2917	0.2926	0.3445	0.3369	0.3391	0.3538	0.8317	0.8606	0.3967	0.3337	0.9864	0.915	0.3409	0.3445
1250.01	0.1915	0.3466	0.1926	0.1772	0.3413	0.4101	0.3595	0.3168	0.3147	0.3112	0.295	0.2975	0.3473	0.3458	0.336	0.3577	0.8325	0.8628	0.3994	0.3354	0.997	0.9079	0.343	0.3457
1260.01	0.1944	0.3519	0.1975	0.1782	0.3463	0.4168	0.3633	0.3219	0.3189	0.3155	0.3018	0.3043	0.3491	0.3492	0.3356	0.3648	0.8333	0.8654	0.4021	0.338	1.0096	0.8986	0.344	0.3477
1270.01	0.1978	0.3624	0.2042	0.1829	0.3556	0.4227	0.3737	0.345	0.3216	0.3197	0.3095	0.305	0.3549	0.3529	0.3393	0.3614	0.834	0.8708	0.4041	0.3397	1.0197	0.9032	0.3458	0.3494
1280	0.2016	0.368	0.2064	0.1845	0.3633	0.4273	0.3761	0.3424	0.3251	0.323	0.3141	0.3076	0.3546	0.3568	0.3386	0.3636	0.8322	0.8705	0.4067	0.3417	1.0315	0.9041	0.3488	0.349
1290	0.2051	0.3681	0.2112	0.1879	0.3685	0.4324	0.3831	0.3605	0.3272	0.3252	0.3193	0.3124	0.3608	0.3614	0.339	0.3645	0.8339	0.8746	0.4086	0.3439	1.0372	0.9117	0.3505	0.3521
1300	0.2085	0.3782	0.2141	0.1918	0.3749	0.4381	0.3862	0.3561	0.3298	0.329	0.3251	0.3152	0.3646	0.3644	0.3421	0.3668	0.8352	0.8708	0.411	0.3461	1.0507	0.9161	0.3523	0.3546
1310	0.2124	0.3829	0.2185	0.1955	0.3819	0.4426	0.3958	0.3706	0.3334	0.3299	0.3303	0.3175	0.3687	0.3639	0.3395	0.3688	0.836	0.8697	0.4133	0.3479	1.0635	0.9484	0.3541	0.3562
1320	0.2156	0.3867	0.2248	0.1987	0.3869	0.447	0.4013	0.3726	0.3352	0.334	0.3336	0.321	0.3684	0.3643	0.3456	0.3698	0.8374	0.8638	0.4155	0.35	1.0721	0.9372	0.3569	0.3564
1330	0.2197	0.3867	0.2308	0.2004	0.3932	0.4512	0.4084	0.3573	0.3358	0.3369	0.3385	0.3257	0.3693	0.3651	0.3459	0.3714	0.8401	0.858	0.4165	0.3514	1.0829	0.9386	0.3581	0.357
1340	0.224	0.3924	0.2337	0.2036	0.3977	0.4554	0.4112	0.3734	0.3399	0.3389	0.3427	0.3273	0.3727	0.3653	0.3471	0.3737	0.8404	0.8523	0.4194	0.3535	1.0936	0.9443	0.3606	0.36
1350	0.2276	0.3996	0.2386	0.207	0.4018	0.4603	0.415	0.3832	0.3418	0.3413	0.3476	0.3294	0.3738	0.366	0.3484	0.3754	0.8413	0.8503	0.4207	0.3548	1.0966	0.938	0.3624	0.3614
1360	0.2307	0.3991	0.2433	0.2093	0.4071	0.4633	0.4199	0.366	0.3436	0.3443	0.3526	0.3341	0.3757	0.3681	0.351	0.3764	0.8416	0.8354	0.4223	0.3568	1.109	0.9491	0.3638	0.3621
1370	0.2348	0.4046	0.2483	0.2135	0.4124	0.4675	0.4252	0.3708	0.3461	0.3456	0.3598	0.3356	0.3775	0.3727	0.3517	0.3784	0.8368	0.8334	0.4242	0.358	1.1117	0.9505	0.3666	0.3647
1380.002*																	0.83619998*	0.82049998*			1.12439997*	0.94989996*
1390.002*																	0.83229997*	0.8114*			1.13040005*	0.95079998*
1400.002*																	0.82850001*	0.80429997*			1.14360003*	0.96539997*
1410.002*																	0.82780002*	0.7943*			1.1473*	0.96170005*
1420.002*																	0.8205*	0.78789999*			1.15779995*	0.96709997*
1430.002*																	0.81459998*	0.77679998*			1.17899998*	0.9756*
1440.002*																	0.80749999*	0.76659997*			1.17459995*	0.97870001*

## Sheet: Table S3. Fig1K-PA_19.GC
Time (min)	50		25		12.5		6.25		3.13		1.56		0.78		0.39		0.2		0.1		0		SC
0	-0.0871	-0.1135	0.0043	0.0072	0.0061	0.0058	-0.002	-0.0112	-0.0009	-0.0064	0.0023	-0.0019	0.0025	0.002	0.0032	0.0019	0.0018	0.0014	0.0004	-0.001	-0.0006	0.0013	-0.002	-0.0015
10	-0.075	-0.1252	0.0113	-0.0004	0.0336	-0.0039	-0.0025	0.0117	-0.0072	-0.0086	0.001	-0.0025	0.0019	-0.0002	0.0042	0.0026	0.0016	0.0005	0.0004	-0.0007	-0.0004	0.0012	-0.0021	-0.0009
20	-0.0438	-0.0715	0.0217	-0.0003	0.0152	-0.0132	0.0104	0.0028	-0.0008	-0.0058	0.0013	-0.0051	0.0012	0.0002	0.0041	0.0033	0.0014	0.0004	0.0002	-0.0005	-0.0003	0.0013	-0.0022	-0.0013
30	-0.0456	-0.0698	0.022	0.0114	0.008	-0.0161	0.0127	-0.0041	-0.0007	-0.0044	-0.0036	-0.0028	0.0036	-0.0014	0.0054	0.0043	0.0017	0.0017	0.0005	-0.0004	-0.0001	0.0014	-0.0021	-0.0012
40	-0.0488	-0.0739	0.0154	-0.0062	0.0183	0.0012	0.0039	0.0059	0.0081	-0.0139	0.0046	0.0012	0.0016	-0.0024	0.0042	0.0039	0.0011	0.0009	0.0004	0.0003	0	0.0014	-0.0022	-0.0016
50	-0.0533	-0.0674	0.0183	0.0028	-0.0031	0.003	0.002	0.0006	0.0123	-0.0079	0.0018	-0.005	0.0043	0.0021	0.0041	0.0037	0.0016	0.0013	0.0005	-0.0001	-0.0001	0.0013	-0.0021	-0.0017
60	-0.0475	-0.0664	0.0339	0.0102	-0.0091	-0.0222	0.0063	0.0024	-0.005	-0.0064	0.0056	-0.0037	0.002	-0.0013	0.0025	0.0024	0.0016	0.0013	0.0003	0.0002	0.0003	0.0018	-0.0021	-0.0014
70	-0.0414	-0.0679	0.0202	-0.0053	-0.0102	-0.0287	-0.0034	-0.0032	0.01	-0.0049	0.0131	0.0012	0.0048	0.0005	0.0019	0.0015	0.0024	0.0016	0.0004	0.0007	0.0003	0.0017	-0.0022	-0.002
80	-0.0382	-0.065	-0.0011	-0.0182	-0.0176	-0.0093	-0.007	-0.0005	0.0015	-0.0029	0.0096	-0.0001	0.0022	-0.0004	0.0025	0.0007	0.0013	0.0007	0.0008	0.0009	0.0003	0.0018	-0.0021	-0.0017
90	-0.0467	-0.063	0.0121	-0.019	-0.0246	-0.0362	-0.0006	-0.0033	-0.002	0.0116	0.0038	0.0005	0.0035	0.0014	0.0022	0.0015	0.0023	0.0013	0.0011	0.0015	0.0007	0.0021	-0.0022	-0.0015
100	-0.041	-0.0637	0.0084	-0.0113	-0.0133	-0.0299	0.0066	0.0055	0.002	0.0031	0.0023	-0.0001	0.0002	-0.0007	0.0022	0.0003	0.0028	0.002	0.0013	0.0022	0.0011	0.0025	-0.0024	-0.0019
110	-0.04	-0.0547	0.0048	-0.0211	-0.0046	-0.0203	-0.0003	-0.0057	-0.0025	0.0095	0.0026	0.0005	0.0008	-0.0018	0.0019	0	0.0031	0.0023	0.0018	0.0026	0.0014	0.0031	-0.0022	-0.002
120	-0.0291	-0.0551	0.007	-0.0237	-0.0218	-0.02	-0.0011	-0.0027	0.0006	0.0033	0.0171	0.0092	0.0047	0.0021	0.0018	-0.0013	0.0037	0.0028	0.0025	0.0028	0.0019	0.0033	-0.0021	-0.0014
130	-0.0442	-0.0577	0.0036	-0.018	-0.0254	-0.0114	-0.0097	0.0008	-0.002	0.0081	0.0065	0.0172	0.0044	0.0037	0.002	-0.0021	0.0044	0.0035	0.0032	0.0031	0.0029	0.0043	-0.0022	-0.0017
140	-0.0462	-0.0631	0.0038	-0.022	-0.0084	-0.0278	-0.0112	-0.0082	-0.0031	0.011	0.0254	0.017	0.0059	0.0036	0.0016	-0.0027	0.0053	0.0044	0.004	0.005	0.0039	0.0052	-0.0021	-0.0016
150	-0.0432	-0.0578	0.002	-0.0269	0.0153	-0.0149	-0.0057	-0.0146	-0.0007	0.0017	0.0254	0.0483	0.0042	0.003	0.0014	-0.0041	0.0068	0.0056	0.0051	0.0051	0.0052	0.0066	-0.002	-0.0018
160	-0.038	-0.0535	-0.0072	-0.0268	0.0272	-0.0062	-0.0095	-0.001	0.0013	0.011	0.0148	0.0648	0.0086	0.0059	0.0012	-0.0061	0.0073	0.0064	0.0072	0.0065	0.0069	0.0085	-0.0019	-0.0017
170	-0.0399	-0.0606	-0.0026	-0.0287	0.0148	0.0064	-0.0038	-0.0076	0.0043	0.0235	0.0335	0.0547	0.0075	0.0061	0.003	-0.0062	0.0104	0.0095	0.0089	0.0079	0.0085	0.0102	-0.0021	-0.0016
180	-0.0377	-0.0576	-0.0057	-0.0251	0.0093	-0.035	-0.0113	0.001	0.0004	0.0246	0.0161	0.072	0.0094	0.0088	0.0053	-0.0059	0.0122	0.0113	0.0114	0.0105	0.0112	0.0129	-0.0023	-0.0017
190	-0.034	-0.0511	-0.0035	-0.0251	0.005	-0.0311	-0.0037	-0.0041	0.0052	0.0318	0.0298	0.0757	0.0121	0.0103	0.008	-0.0056	0.0147	0.0135	0.014	0.0128	0.0142	0.0159	-0.0021	-0.0013
200	-0.0383	-0.0509	-0.0073	-0.0262	0.0152	-0.0185	0.0036	-0.0031	0.0074	0.0389	0.0324	0.0667	0.0155	0.0135	0.0116	-0.006	0.0189	0.0179	0.0176	0.0166	0.0182	0.02	-0.0021	-0.0019
210	-0.0372	-0.0544	-0.0001	-0.0256	0.0069	-0.0361	-0.0112	-0.0053	0.0034	0.0574	0.0277	0.0865	0.0188	0.0152	0.0183	-0.0052	0.0278	0.0244	0.0234	0.0227	0.0268	0.0275	-0.0023	-0.0015
220	-0.0306	-0.0421	-0.0032	-0.0257	-0.0249	-0.0429	-0.0002	-0.002	0.0101	0.0468	0.0225	0.077	0.0214	0.0175	0.0292	-0.0055	0.0404	0.0362	0.0372	0.0361	0.0408	0.0404	-0.0023	-0.0011
230	-0.0362	-0.0498	0.017	-0.02	-0.0231	-0.0484	0.0026	0.0054	0.0181	0.0512	0.0351	0.0807	0.0351	0.0329	0.0371	-0.0063	0.0471	0.0448	0.0475	0.0461	0.0498	0.0502	-0.0021	-0.0017
240	-0.0426	-0.0578	-0.0047	-0.0282	-0.0065	-0.0325	-0.0018	0.0087	0.0186	0.0393	0.0425	0.0921	0.0423	0.0408	0.0441	-0.006	0.0561	0.0526	0.0556	0.0537	0.0593	0.0587	-0.002	-0.0019
250	-0.0333	-0.0451	-0.0044	-0.0258	-0.0068	-0.0412	0.0017	0.0097	0.0251	0.0416	0.0459	0.1001	0.0481	0.0477	0.0517	-0.006	0.0661	0.0632	0.064	0.0636	0.069	0.0677	-0.0023	-0.0016
260	-0.0336	-0.0438	0.0031	-0.0135	-0.0072	-0.0246	0.012	0.02	0.0277	0.045	0.0417	0.1037	0.056	0.057	0.0616	-0.0061	0.0754	0.073	0.0739	0.0726	0.0783	0.0764	-0.0021	-0.0017
270	-0.0382	-0.0482	0.0012	-0.0266	-0.002	-0.0265	0.0114	0.0052	0.0321	0.0419	0.0554	0.1007	0.0667	0.0648	0.0706	-0.0055	0.0833	0.0799	0.082	0.0803	0.0871	0.0845	-0.0019	-0.0012
280	-0.044	-0.0539	0.0002	-0.024	-0.0167	-0.0251	0.0185	0.0129	0.0443	0.0548	0.0552	0.1162	0.07	0.07	0.0762	-0.0057	0.0902	0.0875	0.0899	0.0889	0.0944	0.0911	-0.0019	-0.0018
290	-0.0376	-0.0483	0.0037	-0.025	-0.0117	-0.0272	0.0152	0.0028	0.0369	0.0522	0.0702	0.1246	0.0816	0.0802	0.0831	-0.0057	0.1001	0.0979	0.1011	0.1001	0.1031	0.1014	-0.0022	-0.0017
300	-0.0331	-0.0481	0.0045	-0.0181	-0.0234	-0.0339	0.0244	0.0272	0.0493	0.0438	0.0574	0.1407	0.0896	0.0887	0.0921	-0.0055	0.1099	0.1074	0.1111	0.1109	0.1159	0.1136	-0.0021	-0.0019
310	-0.028	-0.0378	-0.0018	-0.0273	-0.0077	-0.0042	0.0314	0.0365	0.0514	0.0438	0.0716	0.1352	0.0977	0.0952	0.0976	-0.006	0.1168	0.1175	0.1198	0.1233	0.1274	0.1249	-0.002	-0.0014
320	-0.0337	-0.0431	0.0094	-0.0204	-0.021	-0.0249	0.032	0.0295	0.0574	0.061	0.0729	0.1329	0.1053	0.1058	0.1059	-0.0058	0.1275	0.1267	0.1309	0.1334	0.1379	0.1346	-0.0022	-0.0019
330	-0.0304	-0.0453	0.0112	-0.0241	-0.0417	-0.0442	0.045	0.0369	0.0524	0.0715	0.0849	0.1388	0.111	0.113	0.113	-0.0055	0.1351	0.1337	0.1387	0.1418	0.1475	0.144	-0.0022	-0.0018
340	-0.0313	-0.0366	0.0166	-0.0225	-0.0268	-0.0175	0.0374	0.0347	0.0505	0.0607	0.1025	0.1566	0.1177	0.1217	0.1223	-0.0057	0.145	0.1431	0.1511	0.1526	0.162	0.1545	-0.0022	-0.0019
350	-0.0375	-0.0459	0.018	-0.0268	-0.0226	-0.0226	0.0371	0.0461	0.0487	0.1001	0.1153	0.1694	0.1264	0.1311	0.1315	-0.0055	0.1544	0.1536	0.1618	0.1665	0.1749	0.1655	-0.0021	-0.0014
360	-0.0348	-0.0438	0.0244	-0.0251	-0.0325	-0.0281	0.0462	0.0499	0.0698	0.0524	0.0901	0.174	0.1322	0.1392	0.1376	-0.0052	0.1629	0.1594	0.1735	0.175	0.1844	0.1745	-0.0023	-0.0016
370	-0.0225	-0.0311	0.024	-0.0264	-0.0281	-0.0167	0.0531	0.0531	0.06	0.0815	0.1112	0.1625	0.1427	0.1495	0.1481	-0.0053	0.1721	0.1688	0.1868	0.1864	0.1995	0.1874	-0.0019	-0.0016
380	-0.0346	-0.0422	0.0232	-0.0235	-0.0061	0.0008	0.0408	0.0605	0.0589	0.1412	0.1045	0.1747	0.1494	0.1602	0.1578	-0.0049	0.1807	0.1778	0.1981	0.1966	0.2152	0.2028	-0.0021	-0.0017
390	-0.0303	-0.0401	0.0249	-0.0205	-0.0248	-0.0154	0.0386	0.0562	0.0655	0.0925	0.1087	0.1827	0.1599	0.1703	0.1676	-0.0046	0.1878	0.1856	0.2084	0.2092	0.2348	0.2223	-0.002	-0.0011
400	-0.0334	-0.038	0.0226	-0.0212	-0.0197	-0.0058	0.0537	0.0452	0.0685	0.0738	0.1163	0.1933	0.1714	0.1816	0.178	-0.0041	0.1973	0.1961	0.2174	0.2204	0.2512	0.2431	-0.0022	-0.0015
410	-0.0401	-0.0454	0.0333	-0.0201	-0.0269	-0.0115	0.0542	0.0385	0.0737	0.0843	0.1234	0.2047	0.1774	0.1941	0.1839	-0.0038	0.2029	0.2011	0.2246	0.2274	0.2673	0.2612	-0.0021	-0.0018
420	-0.0389	-0.042	0.0304	-0.02	-0.0201	0.002	0.0531	0.0438	0.0901	0.0827	0.1311	0.2048	0.1879	0.2033	0.1896	-0.0035	0.2046	0.2089	0.2256	0.2369	0.2804	0.2816	-0.0021	-0.0017
430	-0.0336	-0.0438	0.0343	-0.0223	-0.025	-0.0138	0.0477	0.0527	0.0798	0.131	0.142	0.218	0.1948	0.2117	0.1968	-0.0026	0.2076	0.2145	0.2268	0.249	0.3088	0.3078	-0.0025	-0.002
440	-0.0313	-0.045	0.037	-0.01	-0.004	0.0073	0.0482	0.0576	0.0849	0.1437	0.1428	0.2471	0.1956	0.2134	0.2004	-0.0022	0.2125	0.2225	0.2336	0.2566	0.3259	0.3199	-0.0021	-0.0015
450	-0.0436	-0.0535	0.034	-0.0088	-0.0081	0.0081	0.0525	0.0755	0.0868	0.1122	0.1462	0.2444	0.2015	0.2172	0.2075	-0.0012	0.2187	0.2324	0.2408	0.2581	0.3318	0.3357	-0.0022	-0.0018
460	-0.0399	-0.0443	0.0375	-0.0124	-0.0108	0.0055	0.0591	0.074	0.0933	0.1508	0.151	0.246	0.2091	0.2242	0.2142	0.0002	0.227	0.238	0.2509	0.2668	0.3426	0.3555	-0.0021	-0.0012
470	-0.0479	-0.0544	0.0401	-0.0051	-0.0001	-0.002	0.0485	0.0792	0.0992	0.1127	0.1517	0.2335	0.2184	0.236	0.2234	0.0015	0.237	0.2513	0.2689	0.2795	0.3448	0.3619	-0.0022	-0.0015
480	-0.0334	-0.0379	0.0401	-0.0042	0.0213	0.0099	0.0552	0.0647	0.1	0.0943	0.1568	0.2335	0.2227	0.2332	0.2282	0.0028	0.2444	0.2556	0.2782	0.2921	0.3531	0.3611	-0.0021	-0.0017
490	-0.0311	-0.0385	0.0491	-0.002	0.0227	0.0097	0.0552	0.079	0.1063	0.1482	0.1606	0.2421	0.2288	0.2387	0.2317	0.0046	0.2533	0.2693	0.2908	0.3046	0.3602	0.3735	-0.0021	-0.0019
500	-0.0261	-0.0333	0.0536	-0.0008	0.0012	-0.0028	0.085	0.0966	0.1076	0.1139	0.1663	0.2443	0.2344	0.2504	0.2387	0.0071	0.2616	0.279	0.2945	0.3114	0.3682	0.3806	-0.0023	-0.002
510	-0.033	-0.0361	0.0433	-0.0014	0.0229	0.0288	0.0613	0.1211	0.1102	0.1294	0.169	0.2577	0.2374	0.2562	0.2482	0.0104	0.27	0.2915	0.3056	0.3208	0.3818	0.3949	-0.0023	-0.0019
520	-0.018	-0.0278	0.0579	0.0066	0.01	0.0216	0.0613	0.0602	0.1201	0.1179	0.1754	0.2687	0.2433	0.2655	0.2583	0.0134	0.2799	0.3014	0.3148	0.3273	0.3931	0.407	-0.0022	-0.0018
530	-0.0341	-0.0377	0.0591	0.0063	0.0287	0.0305	0.0633	0.0676	0.1152	0.1078	0.1765	0.2596	0.2472	0.2686	0.2638	0.02	0.2872	0.3112	0.3212	0.335	0.407	0.4222	-0.0022	-0.0011
540	-0.0285	-0.0314	0.0508	0.0044	0.0242	0.021	0.0699	0.0812	0.1144	0.1296	0.1836	0.2764	0.2516	0.2702	0.2736	0.0309	0.2947	0.3199	0.3332	0.3469	0.4192	0.4403	-0.0024	-0.0011
550	-0.0374	-0.0415	0.0582	0.0117	0.0251	0.0287	0.0688	0.0919	0.1191	0.1839	0.184	0.277	0.2539	0.2766	0.2785	0.0378	0.3017	0.3286	0.3429	0.3546	0.4299	0.4542	-0.0022	-0.0008
560	-0.0389	-0.043	0.0544	0.0114	0.0249	0.0277	0.0704	0.0825	0.1229	0.1528	0.2218	0.2712	0.2562	0.2838	0.288	0.0445	0.3193	0.3376	0.3509	0.3659	0.4558	0.4747	-0.0024	-0.0012
570	-0.0476	-0.0501	0.0525	0.0142	0.0299	0.0351	0.0745	0.1313	0.121	0.1711	0.2257	0.2744	0.2615	0.2882	0.2951	0.0524	0.3262	0.3491	0.3661	0.3801	0.4587	0.4855	-0.0024	-0.0014
580	-0.0377	-0.0419	0.0488	0.0154	0.0183	0.0372	0.0824	0.0976	0.1268	0.1459	0.1926	0.2885	0.265	0.2958	0.3016	0.06	0.3313	0.3552	0.3807	0.3926	0.4779	0.4994	-0.002	-0.0013
590	-0.029	-0.033	0.0626	0.0202	0.0545	0.0419	0.0777	0.0736	0.1296	0.1767	0.1942	0.2505	0.2675	0.2976	0.3097	0.0666	0.3377	0.36	0.3911	0.4032	0.4946	0.5128	-0.0022	-0.0018
600	-0.0401	-0.0413	0.0584	0.0243	0.0417	0.0557	0.0737	0.1152	0.1317	0.1756	0.1983	0.2057	0.272	0.3036	0.3151	0.0728	0.3482	0.3665	0.4033	0.414	0.497	0.5255	-0.0019	-0.001
610	-0.0221	-0.0266	0.0613	0.0215	0.0281	0.0188	0.0782	0.0865	0.1321	0.1731	0.2082	0.2059	0.2761	0.3058	0.3267	0.0786	0.3539	0.3756	0.4143	0.4281	0.5119	0.5332	-0.002	-0.0008
620	-0.0269	-0.0289	0.0621	0.0273	0.0365	0.0356	0.0835	0.0993	0.1369	0.1918	0.2007	0.2913	0.2826	0.3125	0.3325	0.085	0.3624	0.3867	0.4281	0.4401	0.5157	0.5425	-0.0021	-0.0017
630	-0.0371	-0.0413	0.0579	0.0283	0.0443	0.0517	0.0855	0.0919	0.1395	0.1829	0.2021	0.2198	0.2885	0.3197	0.3439	0.0915	0.3765	0.3918	0.4444	0.4525	0.5304	0.5532	-0.0022	-0.0013
640	-0.0389	-0.0458	0.0553	0.0344	0.0272	0.0589	0.0847	0.0969	0.1423	0.1391	0.2039	0.2102	0.2914	0.3226	0.3503	0.0993	0.3807	0.3987	0.4534	0.4615	0.5264	0.5569	-0.0022	-0.002
650	-0.0245	-0.035	0.0657	0.035	0.0321	0.0496	0.0996	0.0951	0.1447	0.1483	0.2088	0.214	0.2976	0.3263	0.355	0.106	0.3886	0.4015	0.4667	0.4743	0.5431	0.5728	-0.0021	-0.0018
660	-0.0343	-0.0378	0.071	0.0339	0.0378	0.0256	0.1321	0.1485	0.1592	0.1574	0.232	0.2277	0.3078	0.3317	0.3685	0.1122	0.4	0.4117	0.4788	0.4924	0.5467	0.5754	-0.0023	-0.002
670	-0.017	-0.0267	0.072	0.0392	0.0618	0.0674	0.1007	0.161	0.1497	0.149	0.2138	0.2608	0.3088	0.3396	0.371	0.1193	0.4062	0.4217	0.4952	0.4946	0.5533	0.5896	-0.0025	-0.0021
680	-0.0218	-0.0324	0.0769	0.0449	0.0578	0.0371	0.0985	0.1143	0.147	0.156	0.2356	0.2263	0.3127	0.3439	0.377	0.1246	0.4148	0.4273	0.5032	0.5054	0.5651	0.5914	-0.0022	-0.002
690	-0.0218	-0.0236	0.0708	0.0514	0.0375	0.0494	0.0972	0.1514	0.1496	0.1628	0.218	0.2307	0.3186	0.3529	0.3837	0.1325	0.4223	0.4358	0.5196	0.519	0.5795	0.5944	-0.0022	-0.0019
700	-0.0336	-0.0351	0.0763	0.0531	0.0403	0.0344	0.1	0.1089	0.1645	0.1622	0.2505	0.2536	0.3244	0.3593	0.3892	0.1379	0.4264	0.4419	0.5351	0.5409	0.5845	0.5958	-0.002	-0.0017
710	-0.0363	-0.0421	0.0724	0.0532	0.049	0.0664	0.1009	0.1096	0.1556	0.2491	0.2245	0.2527	0.3262	0.3639	0.3964	0.1439	0.4314	0.4471	0.5463	0.532	0.5912	0.6021	-0.0022	-0.0018
720	-0.0359	-0.0387	0.0751	0.0568	0.0457	0.0791	0.1029	0.1147	0.1568	0.2543	0.2263	0.2504	0.3324	0.3706	0.4032	0.1496	0.4415	0.4605	0.5557	0.5505	0.5903	0.606	-0.0021	-0.0017
730	-0.029	-0.0302	0.0775	0.0667	0.0508	0.0827	0.1825	0.1131	0.1593	0.2061	0.23	0.2469	0.3393	0.3774	0.4106	0.1551	0.4501	0.4629	0.5629	0.546	0.6046	0.6094	-0.0022	-0.0019
740	-0.025	-0.0334	0.0906	0.067	0.0407	0.0565	0.1671	0.1174	0.1616	0.1622	0.2318	0.3234	0.3427	0.3796	0.4166	0.162	0.4604	0.4641	0.5717	0.5615	0.6078	0.6315	-0.0022	-0.002
750	-0.0292	-0.034	0.0836	0.0658	0.0496	0.0637	0.1088	0.1146	0.1625	0.2521	0.2348	0.2515	0.3468	0.3821	0.4257	0.1687	0.466	0.4629	0.5777	0.5609	0.6236	0.6234	-0.0023	-0.002
760	-0.0283	-0.0345	0.0851	0.0685	0.0665	0.0869	0.11	0.1618	0.1666	0.1653	0.2385	0.2563	0.3536	0.3906	0.4258	0.1752	0.4774	0.4738	0.5867	0.5786	0.6231	0.6301	-0.0022	-0.0016
770	-0.0272	-0.0309	0.0911	0.0758	0.0458	0.0439	0.1121	0.1266	0.1683	0.1696	0.2437	0.2959	0.3511	0.3969	0.43	0.1824	0.4894	0.4828	0.5953	0.5794	0.6266	0.641	-0.0023	-0.0022
780	-0.0286	-0.0304	0.0986	0.0794	0.0545	0.0711	0.1456	0.1255	0.1699	0.2508	0.2418	0.2605	0.3596	0.4024	0.4358	0.1887	0.4986	0.4891	0.5971	0.5865	0.6411	0.6555	-0.0022	-0.0019
790	-0.0145	-0.0244	0.0873	0.0752	0.0602	0.0845	0.113	0.1235	0.1781	0.1915	0.2549	0.3056	0.3708	0.4101	0.443	0.1952	0.5053	0.5	0.6057	0.591	0.6526	0.6571	-0.0022	-0.0019
800	-0.0175	-0.0225	0.0866	0.079	0.0544	0.1307	0.1593	0.1263	0.19	0.2068	0.2468	0.2809	0.3717	0.4133	0.4509	0.2011	0.5166	0.5065	0.6144	0.5959	0.6336	0.6768	-0.0019	-0.0017
810	-0.0172	-0.0275	0.0975	0.0787	0.0518	0.0878	0.1118	0.1318	0.1744	0.2851	0.2796	0.2766	0.3788	0.4172	0.4573	0.2094	0.5322	0.5211	0.6213	0.6064	0.6467	0.6834	-0.0022	-0.0018
820	-0.0203	-0.0218	0.1017	0.091	0.0333	0.0635	0.1148	0.1743	0.1834	0.1747	0.2788	0.2733	0.3812	0.4241	0.473	0.213	0.5386	0.5336	0.625	0.6044	0.6475	0.6911	-0.002	-0.0014
830	-0.026	-0.0276	0.097	0.0933	0.0851	0.0624	0.1619	0.1893	0.1954	0.179	0.2723	0.2739	0.3874	0.4288	0.478	0.219	0.5562	0.5485	0.6264	0.6114	0.6592	0.6891	-0.002	-0.0018
840	-0.0286	-0.031	0.1158	0.0954	0.0462	0.0721	0.1605	0.1205	0.2058	0.2064	0.31	0.279	0.3932	0.4309	0.4793	0.2238	0.5574	0.5653	0.6293	0.6149	0.651	0.6901	-0.0023	-0.0022
850	-0.0214	-0.0217	0.1036	0.0985	0.0437	0.0681	0.1144	0.1274	0.2307	0.217	0.2597	0.298	0.3966	0.4449	0.4791	0.2271	0.5695	0.5692	0.6283	0.6153	0.6636	0.6786	-0.0022	-0.0015
860	-0.0203	-0.0211	0.0978	0.0977	0.0515	0.0728	0.1128	0.1546	0.1834	0.1833	0.2624	0.2832	0.4029	0.4485	0.4873	0.2329	0.576	0.5642	0.6251	0.6225	0.665	0.6989	-0.0023	-0.0018
870	-0.0272	-0.0309	0.1092	0.101	0.0662	0.0809	0.1108	0.1765	0.184	0.2359	0.2656	0.3134	0.4076	0.4502	0.4944	0.236	0.5745	0.5874	0.6348	0.6276	0.6732	0.6968	-0.0022	-0.0019
880	-0.0198	-0.0219	0.1082	0.1045	0.0596	0.0887	0.1104	0.1615	0.188	0.2296	0.2845	0.2872	0.4132	0.4504	0.5033	0.2421	0.5891	0.5841	0.6312	0.6256	0.6649	0.6741	-0.0022	-0.0018
890	-0.0211	-0.023	0.1016	0.108	0.0416	0.067	0.1337	0.1263	0.1884	0.2096	0.273	0.2929	0.4164	0.4611	0.5018	0.2485	0.5825	0.5842	0.6281	0.6197	0.6664	0.7368	-0.0023	-0.0019
900	-0.0225	-0.027	0.1029	0.0995	0.0831	0.1041	0.1109	0.1201	0.2065	0.2395	0.2782	0.3131	0.4201	0.4683	0.5076	0.2533	0.5923	0.587	0.6388	0.6171	0.6671	0.7405	-0.002	-0.0017
910	-0.0226	-0.0269	0.1099	0.1058	0.0595	0.0999	0.1275	0.1155	0.2012	0.1966	0.2783	0.2944	0.4259	0.4539	0.5158	0.2553	0.6016	0.5864	0.6376	0.6185	0.667	0.8008	-0.0021	-0.0019
920	-0.0125	-0.0211	0.1139	0.118	0.0617	0.1272	0.1089	0.1252	0.2299	0.1987	0.2822	0.3138	0.4311	0.4537	0.5277	0.2605	0.5915	0.5893	0.6393	0.6234	0.7291	0.8014	-0.0022	-0.002
930	-0.0253	-0.0272	0.1169	0.115	0.077	0.0856	0.1198	0.1267	0.209	0.2995	0.2824	0.3049	0.4337	0.4598	0.529	0.2661	0.5913	0.5904	0.6462	0.625	0.8178	0.7875	-0.0022	-0.0018
940	-0.0238	-0.024	0.1207	0.1187	0.0715	0.1	0.1102	0.1262	0.1988	0.2038	0.2851	0.3005	0.439	0.4647	0.552	0.2702	0.5933	0.5841	0.6536	0.6288	0.764	0.8182	-0.0021	-0.0017
950	-0.0305	-0.0327	0.1154	0.1183	0.0761	0.0866	0.1152	0.1327	0.1978	0.2093	0.3114	0.3227	0.4445	0.4669	0.5393	0.2769	0.5997	0.5881	0.6578	0.632	0.739	0.8261	-0.0021	-0.0019
960	-0.019	-0.0182	0.1181	0.1263	0.0647	0.0985	0.1108	0.2136	0.1988	0.2511	0.2898	0.32	0.4509	0.4723	0.5489	0.282	0.5979	0.5896	0.6604	0.6356	0.7291	0.8123	-0.002	-0.0015
970	-0.0229	-0.0301	0.127	0.1169	0.0484	0.0677	0.1133	0.1267	0.2222	0.2091	0.326	0.3199	0.4527	0.4752	0.553	0.2857	0.6071	0.592	0.6648	0.6349	0.7662	0.793	-0.0022	-0.0018
980	-0.0323	-0.0349	0.1145	0.1185	0.0761	0.1041	0.1183	0.1281	0.2038	0.2555	0.2979	0.3378	0.4514	0.4821	0.5533	0.2932	0.6119	0.5967	0.6718	0.6376	0.7892	0.8073	-0.0024	-0.0019
990	-0.0228	-0.0234	0.1153	0.1273	0.0673	0.149	0.1122	0.1301	0.2052	0.2147	0.3127	0.3072	0.4588	0.4784	0.5663	0.2975	0.6175	0.5985	0.6582	0.6394	0.7635	0.7728	-0.0021	-0.0008
1000	-0.0353	-0.0373	0.1176	0.1363	0.0561	0.0751	0.1176	0.1245	0.2266	0.2938	0.2945	0.311	0.4771	0.4866	0.5568	0.2995	0.6116	0.6022	0.6568	0.6449	0.7997	0.7595	-0.0021	-0.0018
1010	-0.0214	-0.0238	0.1249	0.1382	0.0624	0.0879	0.119	0.1856	0.2159	0.2625	0.3186	0.3131	0.4581	0.4872	0.5618	0.3072	0.6266	0.6061	0.6856	0.6444	0.7795	0.7578	-0.0022	-0.0009
1020	-0.0274	-0.028	0.1269	0.1428	0.0661	0.0806	0.1507	0.1239	0.2116	0.2359	0.2995	0.3525	0.4755	0.4904	0.5659	0.3152	0.6354	0.608	0.6749	0.6461	0.761	0.7597	-0.0023	-0.0019
1030	-0.0272	-0.0279	0.1104	0.1406	0.0631	0.1161	0.1407	0.1233	0.2119	0.332	0.3436	0.3173	0.4659	0.4984	0.5699	0.3219	0.638	0.6104	0.7137	0.6503	0.7565	0.7576	-0.0021	-0.0017
1040	-0.0166	-0.0233	0.1189	0.1488	0.0558	0.0774	0.1046	0.1224	0.2157	0.2237	0.3045	0.3202	0.4665	0.4973	0.5666	0.3281	0.6563	0.6129	0.716	0.6508	0.7825	0.7579	-0.0021	-0.0017
1050	-0.0204	-0.0227	0.134	0.1521	0.0796	0.1282	0.1206	0.1294	0.2661	0.2282	0.3077	0.322	0.4697	0.4999	0.575	0.3345	0.6526	0.6155	0.7137	0.6568	0.7779	0.7482	-0.0021	-0.0018
1060	-0.0249	-0.0311	0.1225	0.1532	0.0744	0.0894	0.1136	0.1796	0.2256	0.2275	0.3079	0.3247	0.4732	0.5061	0.5803	0.3419	0.6576	0.6207	0.7172	0.6563	0.7606	0.7417	-0.0023	-0.0019
1070	-0.0152	-0.0179	0.1268	0.1589	0.0662	0.0939	0.116	0.1501	0.2199	0.311	0.3114	0.4032	0.4757	0.5075	0.5808	0.3439	0.676	0.6195	0.7107	0.6583	0.7456	0.7383	-0.0022	-0.0019
1080	-0.0165	-0.0214	0.1237	0.1608	0.0595	0.072	0.1053	0.144	0.2216	0.2313	0.3506	0.3295	0.4785	0.5117	0.5923	0.3518	0.6761	0.622	0.7095	0.6603	0.7328	0.7445	-0.0023	-0.0018
1090	-0.0155	-0.0197	0.1185	0.1654	0.0654	0.1041	0.1135	0.1438	0.2259	0.2352	0.3149	0.3415	0.4836	0.513	0.6021	0.36	0.6834	0.624	0.6932	0.6664	0.7132	0.7409	-0.0022	-0.0019
1100	-0.022	-0.0252	0.1567	0.1666	0.1034	0.0915	0.1082	0.1832	0.2257	0.2366	0.3698	0.346	0.4887	0.5167	0.6081	0.3674	0.6892	0.6245	0.6695	0.6683	0.7229	0.7434	-0.0021	-0.0015
1110	-0.0141	-0.0162	0.124	0.154	0.0691	0.0952	0.1072	0.1621	0.2304	0.2421	0.3192	0.3363	0.491	0.5152	0.6153	0.3736	0.7015	0.6277	0.6804	0.67	0.7041	0.7517	-0.0021	-0.0011
1120	-0.0067	-0.0161	0.13	0.1709	0.0829	0.1257	0.1116	0.1737	0.2662	0.3129	0.3716	0.3385	0.4919	0.5167	0.617	0.3761	0.7045	0.6282	0.6662	0.6734	0.6937	0.7524	-0.0022	-0.0018
1130	-0.013	-0.0197	0.1472	0.172	0.0815	0.1046	0.1159	0.1228	0.226	0.246	0.3237	0.3752	0.5072	0.5239	0.6241	0.3827	0.7103	0.63	0.6539	0.6761	0.6786	0.7304	-0.0022	-0.0018
1140	-0.0229	-0.0267	0.1347	0.1779	0.0567	0.0729	0.1133	0.1816	0.2386	0.2503	0.3262	0.3445	0.4981	0.5235	0.636	0.3882	0.7111	0.6317	0.7756	0.695	0.6787	0.7168	-0.0021	-0.0018
1150	-0.0266	-0.0288	0.1434	0.1643	0.0688	0.176	0.1059	0.1709	0.2313	0.2942	0.3278	0.3446	0.5041	0.5295	0.6377	0.3927	0.7183	0.6333	0.7516	0.7037	0.677	0.7256	-0.0021	-0.0019
1160	-0.014	-0.0169	0.1368	0.1707	0.0648	0.135	0.104	0.1562	0.2303	0.2496	0.3291	0.3467	0.5035	0.5335	0.6405	0.3966	0.7228	0.6351	0.7432	0.6912	0.6696	0.7169	-0.0021	-0.0018
1170	-0.0271	-0.0309	0.1362	0.1725	0.081	0.1076	0.1136	0.2026	0.2348	0.2765	0.3323	0.3495	0.5219	0.5356	0.6553	0.402	0.7283	0.6386	0.7122	0.7144	0.6626	0.703	-0.0021	-0.0019
1180	-0.0225	-0.0252	0.1608	0.1631	0.1046	0.1423	0.104	0.1701	0.2335	0.2535	0.3346	0.3544	0.5086	0.5404	0.6528	0.4051	0.7317	0.6406	0.7066	0.7167	0.6627	0.7021	-0.0022	-0.0018
1190	-0.0195	-0.0215	0.152	0.1809	0.0834	0.1289	0.1112	0.1913	0.2357	0.257	0.3476	0.3556	0.5307	0.5416	0.6565	0.4087	0.7297	0.6435	0.7068	0.7211	0.6602	0.6931	-0.0024	-0.0019
1200	-0.0157	-0.024	0.1507	0.1862	0.1235	0.1236	0.1146	0.1244	0.2398	0.2559	0.34	0.3806	0.5117	0.5431	0.6662	0.4179	0.7232	0.6422	0.7446	0.72	0.6585	0.6944	-0.0022	-0.0014
1210	-0.0233	-0.0276	0.1423	0.1794	0.0701	0.0989	0.1032	0.12	0.2401	0.2594	0.3474	0.4112	0.5167	0.547	0.6741	0.4234	0.7188	0.6474	0.7505	0.7242	0.6595	0.687	-0.002	-0.0016
1220	-0.0232	-0.0246	0.1305	0.193	0.0769	0.117	0.1058	0.2094	0.2568	0.2598	0.3455	0.3713	0.5174	0.5515	0.6823	0.4291	0.7342	0.6442	0.7486	0.7296	0.6569	0.684	-0.0024	-0.002
1230	-0.0154	-0.0172	0.1504	0.1855	0.0713	0.1401	0.1085	0.1247	0.242	0.2636	0.3472	0.3694	0.5207	0.5472	0.6845	0.4371	0.7273	0.6457	0.7476	0.7316	0.6484	0.6759	-0.0021	-0.0018
1240	-0.014	-0.0156	0.1422	0.1804	0.0713	0.0918	0.0996	0.1158	0.2705	0.262	0.3739	0.4139	0.5228	0.5563	0.682	0.4399	0.7364	0.6441	0.7275	0.7105	0.6551	0.6769	-0.0021	-0.0008
1250	-0.0184	-0.0205	0.1832	0.1995	0.0967	0.1262	0.1035	0.1793	0.2616	0.3273	0.351	0.4137	0.527	0.5578	0.6972	0.4508	0.7358	0.657	0.744	0.7108	0.6501	0.6701	-0.0025	-0.0013
1260	-0.0138	-0.0168	0.1674	0.2032	0.0849	0.1692	0.1003	0.1632	0.2517	0.268	0.355	0.372	0.5284	0.5605	0.6835	0.4556	0.7319	0.6588	0.7363	0.697	0.6577	0.6683	-0.0021	-0.0019
1270	-0.0052	-0.0126	0.1543	0.2056	0.1101	0.1818	0.1015	0.1744	0.2466	0.2675	0.4164	0.3754	0.5322	0.5601	0.6858	0.4603	0.734	0.6601	0.7493	0.6935	0.6549	0.6724	-0.0021	-0.0018
1280	-0.0075	-0.012	0.1557	0.201	0.0789	0.0924	0.1061	0.1222	0.2483	0.2815	0.3588	0.3897	0.5347	0.5609	0.6942	0.4654	0.7407	0.6636	0.7702	0.6859	0.6545	0.6692	-0.0023	-0.0007
1290	-0.0159	-0.0178	0.1578	0.2124	0.1053	0.1691	0.1011	0.1209	0.2516	0.2731	0.3655	0.4268	0.5377	0.5687	0.692	0.4754	0.714	0.6776	0.7684	0.6949	0.6578	0.667	-0.0022	-0.0021
1300	-0.0153	-0.0191	0.1594	0.2205	0.0923	0.1335	0.1085	0.1257	0.2522	0.2746	0.365	0.4001	0.5419	0.5711	0.6899	0.4805	0.7461	0.6749	0.7796	0.6702	0.662	0.6659	-0.0021	-0.0017
1310	-0.0093	-0.0228	0.1553	0.205	0.093	0.1253	0.1045	0.1206	0.2521	0.276	0.3698	0.3847	0.5453	0.5723	0.6947	0.4848	0.7478	0.6704	0.7956	0.7046	0.6514	0.659	-0.0021	-0.0016
1320	-0.0117	-0.0201	0.1695	0.2151	0.0978	0.1086	0.1019	0.1655	0.2551	0.2772	0.4058	0.3847	0.5523	0.5747	0.6966	0.49	0.7351	0.671	0.7875	0.6888	0.6472	0.6561	-0.0024	-0.0019
1330	-0.0236	-0.0253	0.1661	0.2138	0.096	0.1409	0.1023	0.1151	0.2555	0.3588	0.3733	0.3894	0.5522	0.5825	0.6852	0.4908	0.712	0.6737	0.7915	0.6752	0.6464	0.6527	-0.002	-0.0016
1340	-0.0171	-0.0257	0.1619	0.2116	0.1071	0.1689	0.0965	0.1264	0.2569	0.2814	0.3749	0.3919	0.5552	0.5865	0.6923	0.4962	0.7135	0.6773	0.8	0.6748	0.6477	0.6501	-0.002	-0.0016
1350	-0.0186	-0.0181	0.1693	0.2123	0.0849	0.1335	0.1006	0.1697	0.2587	0.3848	0.3779	0.394	0.5683	0.5897	0.6872	0.5014	0.7025	0.6714	0.7923	0.7301	0.6452	0.644	-0.0021	-0.0018
1360	-0.0167	-0.0191	0.1609	0.2034	0.1246	0.1267	0.0911	0.1294	0.2597	0.2838	0.3904	0.3934	0.5617	0.5925	0.701	0.5016	0.6875	0.6748	0.8301	0.7517	0.6482	0.6426	-0.0022	-0.002
1370	-0.0176	-0.0225	0.1659	0.2044	0.1256	0.1711	0.0989	0.145	0.262	0.3338	0.3824	0.4392	0.5633	0.5931	0.7073	0.5059	0.6994	0.6799	0.8293	0.742	0.6446	0.6368	-0.0022	-0.0017
1380	-0.0052	-0.0095	0.1709	0.2077	0.1163	0.1369	0.0925	0.1232	0.2659	0.2887	0.4133	0.4002	0.5656	0.5967	0.7038	0.5135	0.6881	0.6713	0.8753	0.7525	0.6438	0.631	-0.0023	-0.0011
1390	-0.011	-0.0075	0.171	0.218	0.1228	0.15	0.1024	0.1325	0.2681	0.2899	0.3885	0.4125	0.5795	0.601	0.6992	0.5154	0.6767	0.6714	0.9093	0.7673	0.6416	0.6283	-0.002	-0.0015
1400	-0.012	-0.0102	0.1673	0.2202	0.0952	0.133	0.0991	0.1826	0.2647	0.2949	0.3918	0.4063	0.5723	0.5976	0.6936	0.5233	0.6867	0.6817	0.9495	0.7603	0.6327	0.6259	-0.0022	-0.0018
1410	-0.0228	-0.0175	0.153	0.2034	0.1329	0.1774	0.0936	0.167	0.2665	0.336	0.3961	0.4096	0.5731	0.6038	0.6811	0.5156	0.687	0.6728	0.9346	0.7429	0.6288	0.6241	-0.002	-0.0016
1420	-0.0056	0.0008	0.1451	0.2172	0.1584	0.1806	0.0918	0.1941	0.2681	0.3385	0.3962	0.4194	0.5756	0.6077	0.688	0.516	0.6755	0.6706	0.9557	0.7852	0.6216	0.6239	-0.0023	-0.0007
1430	-0.0075	-0.0043	0.1536	0.2082	0.1406	0.1521	0.1037	0.1805	0.2768	0.3274	0.4035	0.4169	0.5845	0.6067	0.6864	0.5174	0.6915	0.6689	0.8857	0.7717	0.6177	0.618	-0.0022	-0.0018
1440	-0.0125	-0.0003	0.151	0.199	0.1319	0.1642	0.1041	0.1137	0.2748	0.2978	0.4033	0.4236	0.5878	0.6131	0.6959	0.5193	0.6825	0.6599	0.9314	0.7566	0.6173	0.6193	-0.0021	-0.0018
1450	-0.0028	0.0022	0.156	0.2104	0.1468	0.1622	0.0999	0.1844	0.2748	0.3342	0.4055	0.4351	0.58	0.617	0.6849	0.5231	0.6913	0.6626	0.9422	0.7491	0.6114	0.6159	-0.0023	-0.0019

## Sheet: Table S4. Fig1J-PA_DMSO.GC
Time (min)	5% (50 mg/mL)	2.5% (25 mg/mL)	1.25% (12 mg/mL)	0.625% (6.25mg/mL)	0.313% (3.125 mg/mL)	0.156% (1.563mg/mL)	0.078% (0.781mg/mL)	0.039% (0.391mg/mL)	0.020% (0.195mg/mL)	0.0098% (0.098mg/mL)	0% (GC)	SC
0	0.0003	-0.0026	0.0002	0.0013	-0.0004	-0.0003	0.0003	-0.0035	-0.0006	0.0012	0.0015	0.0018
10	0.0002	-0.0023	-0.0001	0.0039	-0.0007	0.0002	-0.0003	-0.004	-0.0009	0.0009	0.0008	0.0018
20	0.0005	-0.0057	-0.0001	0.0032	-0.0008	-0.0001	-0.0005	-0.0034	-0.0005	0.0013	0.0011	0.002
30	0.0004	-0.0036	0.0001	0.0037	-0.0007	0.0002	0.0001	-0.0035	-0.0007	0.0013	0.0008	0.0018
40	0.0007	-0.0025	0.0002	0.0038	-0.0005	-0.0003	0.0001	-0.0035	-0.0005	0.0012	0.0015	0.0018
50	0.0005	-0.0016	0.0001	0.0035	0	0.0002	-0.0003	-0.003	-0.0003	0.0016	0.0019	0.002
60	0.0004	-0.0016	0.0001	0.0034	-0.0006	0.0001	0.0005	-0.0032	-0.0003	0.0013	0.0023	0.0017
70	0.0008	-0.002	0.0007	0.0038	0.0002	0.0009	0.0006	-0.0025	0.0001	0.0019	0.0025	0.0021
80	0.0002	-0.002	0.0003	0.0032	-0.0002	0.0007	0.0001	-0.0029	0.0001	0.0022	0.0023	0.0018
90	0.0004	-0.001	0.0009	0.0043	0	0.0012	0.0008	-0.0024	0.0003	0.0021	0.0028	0.0019
100	0.0005	-0.0025	0.0009	0.0034	0.0007	0.0015	0.0015	-0.0024	0.0006	0.0023	0.003	0.0017
110	0.0008	-0.0009	0.0013	0.005	0.0014	0.0014	0.0018	-0.0017	0.0011	0.0027	0.0033	0.0016
120	0.0008	-0.0003	0.0019	0.0056	0.0017	0.0022	0.0022	-0.0012	0.0016	0.0032	0.0038	0.0018
130	0.0008	-0.0004	0.0023	0.0039	0.0018	0.0027	0.0028	-0.0007	0.0022	0.004	0.0039	0.0018
140	0.0006	0.0004	0.0027	0.0073	0.0029	0.0036	0.0035	0.0008	0.0029	0.0047	0.0049	0.0016
150	0.0011	0.0011	0.0039	0.0076	0.004	0.0048	0.0049	0.0018	0.0042	0.006	0.0057	0.0017
160	0.0006	0.0016	0.0053	0.0081	0.0048	0.0059	0.0063	0.0028	0.0055	0.0072	0.0073	0.0018
170	0.0009	0.0022	0.0062	0.0101	0.0069	0.0076	0.0081	0.0047	0.0076	0.0086	0.0085	0.0018
180	0.0011	0.0032	0.0084	0.0196	0.0088	0.0104	0.0104	0.0073	0.0098	0.0111	0.0113	0.0017
190	0.0006	0.0043	0.0105	0.0148	0.0109	0.0128	0.0127	0.0101	0.012	0.0138	0.0136	0.0016
200	0.0012	0.0057	0.0131	0.019	0.0138	0.0159	0.0165	0.0137	0.0158	0.0175	0.0177	0.0021
210	0.0013	0.0068	0.0161	0.0277	0.0181	0.0202	0.0209	0.0183	0.0206	0.0224	0.0221	0.0018
220	0.0014	0.0083	0.0205	0.0315	0.024	0.0273	0.0299	0.0282	0.03	0.031	0.03	0.0018
230	0.0012	0.0117	0.0285	0.0392	0.0335	0.0375	0.0406	0.0393	0.0397	0.042	0.0415	0.0018
240	0.0012	0.0184	0.0374	0.0461	0.0411	0.0457	0.0493	0.0465	0.0482	0.049	0.0481	0.0017
250	0.0013	0.0211	0.0447	0.0538	0.0477	0.0541	0.0578	0.056	0.057	0.0588	0.0585	0.0018
260	0.0013	0.0274	0.0524	0.0696	0.0557	0.0635	0.0684	0.065	0.0697	0.068	0.0695	0.0017
270	0.0015	0.0337	0.0608	0.0773	0.069	0.0758	0.0773	0.0747	0.0785	0.0783	0.0808	0.0017
280	0.0014	0.0397	0.0694	0.0869	0.0816	0.0857	0.0869	0.0812	0.0865	0.0845	0.086	0.0017
290	0.0015	0.0463	0.0783	0.097	0.0915	0.0962	0.0941	0.0897	0.0963	0.0924	0.0936	0.0018
300	0.002	0.0538	0.0881	0.1114	0.1028	0.1036	0.1021	0.0986	0.1056	0.1021	0.1046	0.0018
310	0.002	0.061	0.0969	0.1233	0.1144	0.113	0.1121	0.1101	0.1172	0.1134	0.1152	0.0019
320	0.0019	0.0735	0.1111	0.1336	0.1283	0.1258	0.1255	0.1239	0.1295	0.1256	0.1264	0.0017
330	0.0023	0.0836	0.1232	0.1431	0.1392	0.1333	0.1354	0.1335	0.1391	0.1366	0.1378	0.0017
340	0.0024	0.1024	0.1424	0.1582	0.1539	0.1488	0.1499	0.1504	0.1539	0.151	0.1506	0.0017
350	0.0024	0.1163	0.1565	0.1756	0.1665	0.1616	0.1614	0.1632	0.1662	0.1647	0.1645	0.0018
360	0.0027	0.1336	0.1731	0.1907	0.1818	0.1774	0.1743	0.1772	0.1827	0.1784	0.1782	0.0017
370	0.0028	0.1479	0.189	0.2036	0.1973	0.1921	0.1877	0.1923	0.1965	0.1927	0.1943	0.0017
380	0.003	0.163	0.2039	0.2253	0.2167	0.2062	0.2021	0.2071	0.2129	0.2095	0.2092	0.0019
390	0.0034	0.1826	0.2201	0.2461	0.2394	0.2272	0.2242	0.2288	0.2338	0.2327	0.2322	0.002
400	0.0033	0.1934	0.2311	0.2677	0.265	0.246	0.2411	0.2474	0.2559	0.2513	0.2529	0.0018
410	0.0035	0.2045	0.2458	0.277	0.2785	0.2691	0.2593	0.2602	0.2723	0.2679	0.2689	0.0016
420	0.0039	0.2157	0.2548	0.2913	0.2974	0.2798	0.2733	0.2718	0.2871	0.2803	0.2774	0.0018
430	0.0044	0.2217	0.2664	0.3036	0.3125	0.2988	0.2829	0.2829	0.3013	0.2945	0.2914	0.0019
440	0.0049	0.2232	0.2777	0.3087	0.3311	0.3074	0.2978	0.3026	0.3183	0.311	0.3074	0.002
450	0.0053	0.2255	0.283	0.3212	0.3442	0.324	0.3172	0.3143	0.3336	0.3252	0.3297	0.0016
460	0.0054	0.2269	0.2884	0.3274	0.3577	0.3368	0.3347	0.3297	0.3451	0.3398	0.3428	0.0019
470	0.0058	0.2296	0.2964	0.3383	0.3612	0.3474	0.3451	0.3344	0.354	0.3468	0.3399	0.0017
480	0.0066	0.2364	0.3092	0.3413	0.3469	0.3498	0.3419	0.3487	0.3581	0.3545	0.3551	0.0018
490	0.0073	0.2421	0.3161	0.3548	0.3427	0.3505	0.3541	0.3539	0.3664	0.3647	0.3647	0.0018
500	0.0077	0.2531	0.3268	0.3615	0.3522	0.3591	0.3623	0.3665	0.3755	0.3789	0.3769	0.0019
510	0.0083	0.2707	0.3472	0.3734	0.3606	0.3752	0.3746	0.3834	0.3926	0.3915	0.3896	0.0019
520	0.0087	0.2966	0.365	0.3971	0.379	0.3927	0.3877	0.3984	0.4129	0.4004	0.406	0.002
530	0.0098	0.332	0.3815	0.4103	0.394	0.4074	0.405	0.4121	0.4192	0.4152	0.4156	0.0018
540	0.0107	0.3619	0.4066	0.4302	0.4092	0.4216	0.4194	0.4228	0.4335	0.43	0.4294	0.0017
550	0.0119	0.3887	0.4292	0.4485	0.4292	0.4387	0.4386	0.4424	0.4505	0.4488	0.4507	0.0018
560	0.0132	0.4114	0.4545	0.4704	0.4437	0.4521	0.4521	0.4667	0.4715	0.47	0.4623	0.0017
570	0.0144	0.4303	0.4796	0.4867	0.4623	0.4688	0.4695	0.4788	0.4879	0.4869	0.4881	0.0017
580	0.0151	0.4525	0.4999	0.5045	0.4789	0.4864	0.4859	0.4977	0.4968	0.4996	0.4965	0.0018
590	0.0165	0.4689	0.5138	0.5188	0.4809	0.5017	0.4985	0.5103	0.5163	0.5211	0.514	0.0016
600	0.017	0.4576	0.5237	0.5284	0.4981	0.5154	0.5118	0.5215	0.5273	0.5246	0.5139	0.0017
610	0.0182	0.4498	0.5274	0.5421	0.5126	0.5231	0.5213	0.5325	0.5304	0.5324	0.5306	0.002
620	0.0189	0.4505	0.5354	0.5519	0.5188	0.5366	0.5318	0.5444	0.5413	0.5416	0.5414	0.0016
630	0.0196	0.463	0.5421	0.5685	0.5325	0.5429	0.5399	0.5512	0.5448	0.5437	0.5475	0.0017
640	0.0207	0.4675	0.5405	0.5734	0.5309	0.5457	0.5499	0.5586	0.5482	0.5591	0.5597	0.0019
650	0.0216	0.4768	0.5453	0.5872	0.531	0.5559	0.5545	0.565	0.5563	0.5697	0.5597	0.0016
660	0.0226	0.4818	0.5488	0.5955	0.5357	0.561	0.5578	0.5754	0.558	0.5715	0.576	0.0019
670	0.0236	0.4918	0.5526	0.6022	0.551	0.5695	0.5698	0.5778	0.5769	0.5753	0.5813	0.0018
680	0.0246	0.4953	0.5591	0.5982	0.5555	0.5741	0.5794	0.5769	0.5751	0.5799	0.5838	0.0018
690	0.0252	0.504	0.5585	0.5966	0.554	0.5795	0.5824	0.5888	0.5787	0.5822	0.5918	0.0018
700	0.0267	0.5108	0.5644	0.5967	0.5574	0.588	0.5814	0.5924	0.5772	0.5911	0.5906	0.0016
710	0.0275	0.5208	0.5676	0.604	0.5583	0.5898	0.5976	0.5892	0.5879	0.5844	0.594	0.0017
720	0.0282	0.5255	0.574	0.6022	0.5605	0.6025	0.5907	0.5844	0.5873	0.594	0.5964	0.0017
730	0.0292	0.5365	0.5763	0.6058	0.5555	0.5986	0.6002	0.5845	0.5811	0.5816	0.5914	0.0018
740	0.0305	0.5373	0.5817	0.6126	0.5641	0.601	0.5915	0.5931	0.5905	0.591	0.5884	0.0018
750	0.0314	0.5418	0.5806	0.612	0.5651	0.5963	0.594	0.5912	0.5919	0.5841	0.5823	0.0017
760	0.0325	0.5434	0.5862	0.619	0.5659	0.5977	0.6019	0.5971	0.5956	0.5795	0.592	0.0019
770	0.0336	0.5522	0.5893	0.624	0.5688	0.6105	0.6038	0.596	0.5841	0.5914	0.6039	0.0016
780	0.035	0.5574	0.5933	0.6224	0.5677	0.6124	0.6052	0.6072	0.5926	0.5873	0.5909	0.0016
790	0.0364	0.5523	0.5961	0.625	0.5661	0.6092	0.5994	0.6176	0.5883	0.6021	0.5947	0.0018
800	0.0378	0.5658	0.5966	0.6274	0.5725	0.6157	0.619	0.6217	0.5979	0.5883	0.622	0.0017
810	0.0393	0.5668	0.5958	0.6299	0.573	0.6153	0.6175	0.6016	0.5995	0.5958	0.6201	0.002
820	0.0409	0.5658	0.5986	0.6278	0.5775	0.615	0.6116	0.6245	0.6123	0.6364	0.6244	0.0019
830	0.0423	0.5674	0.6023	0.6317	0.5752	0.6185	0.6174	0.6236	0.5993	0.6202	0.6332	0.0017
840	0.0438	0.5674	0.6058	0.635	0.5785	0.6244	0.6216	0.613	0.6217	0.6443	0.6408	0.0019
850	0.0457	0.5731	0.6084	0.6345	0.58	0.6177	0.6194	0.6201	0.6275	0.6441	0.6052	0.0016
860	0.0475	0.5747	0.6095	0.639	0.5847	0.6125	0.6147	0.6244	0.6556	0.6392	0.7153	0.0018
870	0.0492	0.5792	0.6115	0.6336	0.5892	0.617	0.6272	0.6314	0.6493	0.642	0.7082	0.0018
880	0.0515	0.5825	0.6099	0.6319	0.5868	0.6297	0.6154	0.6352	0.6559	0.6416	0.7334	0.0015
890	0.0534	0.5856	0.6129	0.6347	0.5915	0.6272	0.6381	0.6091	0.6859	0.6874	0.7253	0.0017
900	0.0559	0.5785	0.617	0.6312	0.5932	0.6338	0.6184	0.6265	0.7051	0.658	0.7216	0.0015
910	0.0581	0.5766	0.6174	0.6383	0.5936	0.6328	0.6392	0.6347	0.7312	0.6729	0.7463	0.0018
920	0.0602	0.582	0.6138	0.6366	0.5962	0.6334	0.6485	0.6554	0.68	0.6906	0.7369	0.0016
930	0.063	0.5816	0.6223	0.6428	0.6013	0.6284	0.6403	0.6551	0.6917	0.7191	0.7277	0.0018
940	0.0654	0.5832	0.6204	0.6398	0.5981	0.6396	0.6441	0.6878	0.698	0.7235	0.7455	0.0016
950	0.0672	0.5845	0.6194	0.6397	0.5939	0.6274	0.6349	0.7362	0.7277	0.7321	0.7404	0.0018
960	0.0711	0.5896	0.6216	0.6379	0.6027	0.6245	0.6429	0.7274	0.71	0.7547	0.735	0.0018
970	0.0738	0.5851	0.622	0.6347	0.601	0.6282	0.6497	0.7127	0.7115	0.7254	0.722	0.0017
980	0.0769	0.591	0.6218	0.6395	0.6049	0.6223	0.6634	0.7413	0.7483	0.7477	0.7416	0.0017
990	0.0802	0.5915	0.6248	0.6367	0.5973	0.6422	0.6553	0.7429	0.7354	0.7521	0.772	0.0017
1000	0.084	0.5962	0.6216	0.6411	0.6013	0.6352	0.6743	0.7353	0.759	0.7323	0.7943	0.0017
1010	0.0871	0.5955	0.6257	0.6402	0.5973	0.6554	0.7018	0.7593	0.7468	0.7098	0.7806	0.0017
1020	0.0908	0.5948	0.6236	0.6477	0.5884	0.6409	0.6883	0.7459	0.7554	0.7214	0.8056	0.0018
1030	0.095	0.5933	0.6287	0.6443	0.5911	0.6487	0.6873	0.7708	0.7643	0.7031	0.8002	0.0017
1040	0.0986	0.5927	0.6266	0.6315	0.5875	0.6508	0.7349	0.7737	0.7578	0.7186	0.8038	0.0017
1050	0.1034	0.594	0.6264	0.6532	0.5711	0.6548	0.7235	0.765	0.7712	0.7253	0.7898	0.0017
1060	0.1083	0.5953	0.6277	0.6431	0.5995	0.6682	0.7402	0.7635	0.7695	0.7234	0.7922	0.0017
1070	0.1134	0.5993	0.6284	0.6421	0.5933	0.6612	0.7619	0.7548	0.7826	0.7175	0.8176	0.0017
1080	0.1192	0.5975	0.6275	0.6321	0.5972	0.6568	0.7618	0.7711	0.7569	0.7101	0.8181	0.0017
1090	0.1247	0.5988	0.6303	0.6358	0.5991	0.6596	0.7261	0.7742	0.7601	0.713	0.7914	0.0016
1100	0.1306	0.6028	0.6296	0.6437	0.603	0.6806	0.7317	0.7704	0.754	0.7076	0.7842	0.0016
1110	0.137	0.6	0.6287	0.6363	0.6222	0.6602	0.7418	0.7702	0.7722	0.697	0.7836	0.0017
1120	0.1436	0.6026	0.6308	0.6397	0.6189	0.6819	0.7561	0.7681	0.7539	0.6969	0.789	0.0017
1130	0.1506	0.6008	0.6294	0.641	0.6179	0.6778	0.7647	0.7752	0.742	0.6869	0.7886	0.0018
1140	0.1583	0.6013	0.6298	0.6453	0.6101	0.6826	0.7737	0.7709	0.7355	0.6789	0.7864	0.0018
1150	0.1656	0.6054	0.6307	0.6542	0.6105	0.6812	0.7657	0.7701	0.7277	0.6816	0.7765	0.0018
1160	0.1728	0.6067	0.626	0.6553	0.618	0.6734	0.7772	0.7719	0.7336	0.6862	0.7689	0.0018
1170	0.1814	0.608	0.6254	0.657	0.6273	0.6888	0.7604	0.7699	0.7179	0.6935	0.7642	0.0017
1180	0.1887	0.61	0.6277	0.6502	0.6021	0.7036	0.7725	0.7773	0.7233	0.6919	0.7592	0.0017
1190	0.1975	0.6065	0.6278	0.6495	0.6032	0.6952	0.7607	0.7703	0.711	0.6918	0.7615	0.0018
1200	0.2063	0.6067	0.6252	0.6519	0.6135	0.7059	0.7567	0.7596	0.7069	0.6851	0.7611	0.0017
1210	0.2146	0.608	0.6288	0.6501	0.6185	0.7146	0.7687	0.766	0.7071	0.6857	0.7594	0.0015
1220	0.2225	0.6095	0.6257	0.6531	0.6295	0.7007	0.7424	0.7576	0.7032	0.6882	0.7622	0.0018
1230	0.2307	0.6071	0.6264	0.6556	0.6171	0.7043	0.7525	0.752	0.7055	0.6766	0.7528	0.0018
1240	0.24	0.608	0.6231	0.6679	0.628	0.7188	0.7518	0.7544	0.6901	0.6871	0.7531	0.0019
1250	0.2509	0.6091	0.6278	0.6608	0.6299	0.7177	0.7476	0.755	0.6838	0.6804	0.7585	0.0019
1260	0.2603	0.6089	0.6227	0.6567	0.6187	0.7065	0.7547	0.7508	0.6723	0.6778	0.7535	0.0018
1270	0.2681	0.6078	0.623	0.648	0.615	0.7162	0.7574	0.7464	0.6751	0.6759	0.75	0.0016
1280	0.2771	0.6076	0.6245	0.6634	0.6273	0.7212	0.7483	0.7445	0.6694	0.6719	0.7416	0.0017
1290	0.286	0.6083	0.6283	0.6574	0.6228	0.7178	0.7437	0.7467	0.6587	0.6655	0.7441	0.0017
1300	0.2968	0.6075	0.6277	0.6575	0.6017	0.7242	0.752	0.7327	0.6626	0.6585	0.7382	0.0017
1310	0.3075	0.6042	0.6258	0.6585	0.6258	0.7297	0.7528	0.7309	0.6584	0.654	0.7375	0.0018
1320	0.3182	0.6045	0.6264	0.671	0.6218	0.7362	0.744	0.724	0.6555	0.6483	0.7327	0.0019
1330	0.3276	0.5983	0.6268	0.6721	0.6245	0.74	0.7402	0.7243	0.6614	0.6435	0.7313	0.0019
1340	0.3371	0.6006	0.6248	0.6629	0.6281	0.7385	0.7507	0.7138	0.6513	0.6438	0.7188	0.0018
1350	0.3469	0.6004	0.6287	0.6547	0.6277	0.7489	0.7589	0.7086	0.6458	0.6262	0.7192	0.0016
1360	0.3533	0.5973	0.6224	0.6639	0.6357	0.7377	0.7643	0.7051	0.6495	0.6169	0.714	0.002
1370	0.3599	0.5989	0.6269	0.6555	0.6268	0.7356	0.7508	0.6999	0.6304	0.6135	0.7064	0.0018
1380	0.3672	0.5982	0.618	0.6606	0.6303	0.7352	0.7444	0.6973	0.6244	0.6014	0.6992	0.0016
1390	0.3711	0.6034	0.6244	0.6613	0.6346	0.7414	0.7433	0.6919	0.6215	0.5954	0.7015	0.0017
1400	0.3762	0.5986	0.6247	0.666	0.626	0.7499	0.7285	0.6882	0.617	0.5923	0.6964	0.0016
1410	0.3818	0.5971	0.6217	0.6708	0.6352	0.7432	0.7065	0.6832	0.6066	0.5916	0.6923	0.0016
1420	0.3826	0.6013	0.6208	0.6649	0.6212	0.7585	0.7139	0.6771	0.6052	0.5924	0.6929	0.0018
1430	0.3849	0.5998	0.6209	0.6629	0.6325	0.7532	0.6854	0.6745	0.5977	0.5856	0.6846	0.0017
1440	0.3758	0.6023	0.616	0.6721	0.637	0.7573	0.6727	0.6695	0.6032	0.5749	0.6803	0.0017
1450	0.3601	0.6043	0.6266	0.6688	0.6322	0.7497	0.6686	0.6639	0.5971	0.5717	0.6743	0.0016
	0.3502	0.6037	0.6176	0.6766	0.6346	0.7435	0.6699	0.6642	0.5887	0.565	0.6686	0.0018
	0.3284	0.6078	0.6208	0.6751	0.63	0.7416	0.6801	0.6589	0.5804	0.5649	0.6682	0.0018
	0.3317	0.605	0.62	0.6745	0.6352	0.743	0.6909	0.6572	0.5819	0.5682	0.6588	0.0016
	0.3561	0.6069	0.6252	0.6768	0.6319	0.7409	0.6849	0.6519	0.5778	0.567	0.6555	0.0019
	0.3715	0.6048	0.6213	0.671	0.6362	0.7458	0.6931	0.6455	0.5725	0.5655	0.6529	0.0016
	0.3937	0.6075	0.6278	0.6767	0.6248	0.7443	0.6772	0.6406	0.5732	0.5651	0.6474	0.0018
	0.4192	0.609	0.6258	0.6758	0.629	0.7377	0.665	0.6359	0.5669	0.5591	0.643	0.0018
	0.4182	0.6084	0.627	0.6644	0.6338	0.7382	0.6684	0.6309	0.5612	0.5562	0.6407	0.0019
	0.439	0.6101	0.6267	0.6681	0.6306	0.7412	0.6588	0.6292	0.5631	0.5506	0.6337	0.0017
	0.4394	0.6104	0.6233	0.672	0.6345	0.7407	0.6661	0.6255	0.5621	0.5455	0.6363	0.0016
	0.4463	0.6133	0.628	0.6792	0.6293	0.7319	0.6591	0.6224	0.5527	0.5355	0.6287	0.0017
	0.4514	0.6131	0.6333	0.6735	0.6328	0.73	0.6571	0.6217	0.5573	0.5366	0.6313	0.0017
	0.4558	0.6111	0.6291	0.6704	0.6374	0.7402	0.6477	0.6158	0.5527	0.5341	0.6272	0.0017
	0.4664	0.6092	0.643	0.67	0.634	0.7325	0.6411	0.6139	0.5477	0.5311	0.6308	0.0018

## Sheet: Table S5. Fig1JK-AUC
	M. dodecandrum		DMSO
0 (0%)	418.9	431.6	421.2	487.6
0.098 (0.1%)	371.7	366.5	409	474.6
0.195 (0.2%)	329.9	330.2	412.2	469.3
0.391 (0.4%)	293.8	109.8	407.1	458.1
0.781 (0.8%)	250.6	270.4	397.1	466.9
1.563 (0.16%)	177.1	216.4	391.4	456.4
3.125 (0.31%)	118.9	143.1	373.6	467
6.25 (0.63%)	74.57	85.1	399.4	452.8
12.5 (1.25%)	37.09	49.1	377.6	451.1
25 (2.5%)	60.01	53.53	340.1	418.5
50 (5%)	34.91	44.39	27.03	94.56

## Sheet: Table S6. Fig1MO-TimeKill_All
	M.dodecandrum 50mg/mL		M.dodecandrum 25mg/mL		M.dodecandrum 4mg/mL		Untreated		5% DMSO		2.5% DMSO		1.25% DMSO		0.4% DMSO
0	1600000	1130000	1600000	1130000	1600000	1130000	1600000	1130000	1600000	1130000	1600000	1130000	1600000	1130000	1600000	1130000
1	13000	330000	530000	1200000	2200000	1600000	3300000	6100000	700000	490000	1400000	1500000	2000000	1300000	1800000	1700000
2	400	216000	1200000	4800000	3400000	7500000	11000000	13600000	450000	750000	2000000	8600000	4000000	10400000	3900000	12000000
4	1	1	12400000	9800000	93000000	219000000	220000000	260000000	2810000	770000	680000000	121000000	600000000	180000000	260000000	270000000
6	1	1	10000000	12900000	3200000000	460000000	6800000000	1810000000	2800000	1510000	2300000000	1680000000	2600000000	1840000000	2700000000	1450000000
8	1	1	25000000	85000000	1300000000	1380000000	6500000000	3000000000	25000000	6500000	4550000000	1700000000	7400000000	2000000000	18400000000	3000000000
24	1	1	1450000000	5000000000	350000000	8000000000	4600000000	6700000000	4600000000	9400000000	4400000000	21000000000	3800000000	9500000000	4500000000	10000000000

## Sheet: Table S7. Livedead
A - Live dead data
	DMSO		M. dodecandrum
0(0%)	112.97	103	112.97	103
0.25(0.025%)	113.89	112.97	94.0167	102.914
0.5(0.05%)	117.78	115.06	83.7538	86.8788
1(0.1%)	112.97	115.33	57.9413	64.6393
2(0.2%)	106.19	114.16	34.5681	36.5955
4(0.4%)	102.21	105.41	20.3927	21.1021
8(0.8%)	103	103	13.5114	13.6246
B - Swarming area data
Normalized within each independent experiment against equivolume DMSO controls
mg/mL	0	0.25	0.5	1	2	4
Replicate 1	0.929477	0.81687	0.305142	0.216066	0.020765	0.071522
Replicate 2	1.8182	0.79264	0.352577	0.155768	0.051985	0.296009
Data - area (FIJI) mm2
	DMSO			M. dodecandrum
0	256.157	56.215	277.1	102.21	238.092
0.0156	171.982	71.335	370.11	56.543	140.487
0.0625	78.488	31.803	268.645	11.213	23.95
0.25	234.572	30.173	288.052	4.7	50.683
1	215.027	65.788	308.233	3.42	4.465
4	54.808	21.023	52.638	6.223	3.92
C - Swimming area data
mg/mL	0	0.25	0.5	1	2	4
Replicate 1	1.31073	0.923718	0.938038	0.232176	0.128072	0.14893
Replicate 2	1.08319	0.872921	0.819461	0.182385	0.113616	0.02525
Replicate 3	1.06696	0.657726	1.205	0.055183	0.069607	0.043622
Data - area (FIJI) mm2
	DMSO			19
0	65.643	37.601	45.414	86.04	40.729	48.455
0.015625	72.992	39.81	51.453	67.424	34.751	33.842
0.0625	66.2926	44.345	44.404	62.185	36.339	53.507
0.25	48.993	44.247	40.665	11.375	8.07	2.244
1	64.292	46.71	49.004	8.234	5.307	3.411
4	47.774	50.297	34.226	7.115	1.27	1.493

## Sheet: Table S8. Supplementary_Antibio
AUC	3 INDEPENDENT BIOLOGICAL REPLICATES
	Triclosan			Ciprofloxacin			Rifampicin			Gentamicin
	Batch 1 0606	623	629	Batch 1 0606	623	629	Batch 1 0606	623	629	Batch 1 0606	623	629
0	610	632.6	646.3	608.1	630.3	627.6	613.5		645.2	622	623.3	630.9
0.063	610				575.5		613.5				620.5
0.125	610				587.8	209.1	613.5				614.9	596.8
0.25	605			88.85	359.2	91.99	604.5			600.9	598.7	587.8
0.5	613.8			82.29	90.82	91.67	608.8	641	645.2	577.9	563.9	359.2
1	617.1	612.1	615.3	84.19	88.96	89.4	597.7	623.3	622.4	482.4	435.5	90.82
2	618.7	593.9	597.5	83.15	91.09	89.94	589.5	605.2	606.8	90.07	91.79	88.96
4	606.3	553.8	562.3	81.81	89.96	90.09	555.6	497.3	499.2	82.55	88.41	91.09
8	587.5	488.7	506	81.33	92.27	88.84	519.4	364.2	366.5	83.44	90.09	89.96
16	555	444.7	476.7	81.2	89.77	88.81	403.2	135.6	120.3	81.93	90.55	92.27
32	429.6	429.1	453.3	89.99	88.95	89.5	160.7	107.5	108.9	81.63	88.5	89.77
64	356.5	392.9	416.5	83.85		91.56	96.8	111.9	113.7	82.95		88.95
128	243.8	408	425	81.49			97.95	117.1	121.7	81.46

## Sheet: Table S9. Sequencing depth
Sample	sequencing depth	total_reads_mapped	reads_map_to_rRNA	reads_map_to_gene
A2	43961704	21842091	503385	21338706
A3	45552274	22624197	71897	22552300
A4*	NA	14821674	191541	14630133
A5*	NA	14822092	192633	14629459
A6*	NA	14822522	191106	14631416
B1	40057418	19893627	299679	19593948
B3	44952534	22288731	231891	22056840
B2	42482212	21078815	85011	20993804
C1	21427636	10614223	98434	10515789
C2	43496930	21416703	285332	21131371
C3	39440942	19535131	106519	19428612
D1	33583052	16618368	51964	16566404
D2	39161812	19402789	57628	19345161
D3	31700620	15727490	60076	15667414
E1	48254102	23836356	157244	23679112
E2	39321028	19361843	173372	19188471
E3	56054292	27702283	215451	27486832
F1	58368036	28934496	97305	28837191
F2	45598374	22544048	170554	22373494
F3	62099568	30766535	162001	30604534
G1	58068088	28863824	144547	28719277
G2	51905854	25774899	77885	25697014
G3	30020532	14830216	109087	14721129
Average	43532321	20723629	979613	19744016

[truncated: 5 more sheets: Table S1. Pseudomonas TPM gene , Table S11. DeSeq2 output of PA , Table S12. Enzyme summary, Table S13. SAVI Output and Path, Table S14. Average expression o]
